# Supplementary material for: Forage quality shapes physiological and gut microbial responses in moose (Alces alces) of Isle Royale National Park
Source: Sci Rep. 2026 Jan 27;16:3724. doi: 10.1038/s41598-026-35555-w (PMC12852835; doi:10.1038/s41598-026-35555-w)
Supplement: Supplementary file 1 — Supplementary Material 1 [file 41598_2026_35555_MOESM1_ESM.tsv]

rank	Phylum	n_asv	reads	prop_reads
1	1	Firmicutes	1587	3137198	0.814284931903653
2	2	Bacteroidetes	132	390882	0.101456561795706
3	3	Proteobacteria	92	241604	0.0627102582264971
4	4	Verrucomicrobia	35	31497	0.00817529926391938
5	5	Actinobacteria	88	26594	0.00690268624391758
6	6	Planctomycetes	15	23397	0.00607287922271714
7	7	Chloroflexi	4	653	0.00016949139344507
8	8	Lentisphaerae	8	545	0.00014145912622904
9	9	Spirochaetes	3	89	2.31006646502469e-05
10	10	Synergistetes	9	84	2.18028745013566e-05
11	11	Fusobacteria	6	65	1.68712719355735e-05
12	12	Tenericutes	3	50	1.29779014889027e-05
13	13	Cyanobacteria	6	23	5.96983468489525e-06
14	14	Deferribacteres	1	11	2.8551383275586e-06
15	15	Elusimicrobia	2	8	2.07646423822444e-06
16	16	Armatimonadetes	1	3	7.78674089334164e-07
