# Supplementary material for: Forage quality shapes physiological and gut microbial responses in moose (Alces alces) of Isle Royale National Park
Source: Sci Rep. 2026 Jan 27;16:3724. doi: 10.1038/s41598-026-35555-w (PMC12852835; doi:10.1038/s41598-026-35555-w)
Supplement: Supplementary file 2 — Supplementary Material 2 [file 41598_2026_35555_MOESM2_ESM.csv]

	baseMean	log2FoldChange	lfcSE	stat	pvalue	padj	Kingdom	Phylum	Class	Order	Family	Genus	effect_direction
09bc51e96a9369e60dc9857a236e1ac2	273.6856916	1.040012858	0.328954739	3.161568247	0.00156922	0.036316244	Bacteria	Verrucomicrobia	Verrucomicrobiae	Verrucomicrobiales	Verrucomicrobiaceae	Akkermansia	Factor variable 'age', contrast calf vs adult: positive log2FoldChange indicates higher taxon abundance in level 'calf' compared to reference level 'adult'; negative log2FoldChange indicates higher abundance in 'adult' compared to 'calf'.
8591bffc07a87a1cee4dd8f1b2ed0c22	0.140672803	15.51377769	3.61337564	4.293430642	1.75933291586616e-05	0.000927208	Bacteria	Proteobacteria	Betaproteobacteria	Burkholderiales	Comamonadaceae	Aquabacterium	Factor variable 'age', contrast calf vs adult: positive log2FoldChange indicates higher taxon abundance in level 'calf' compared to reference level 'adult'; negative log2FoldChange indicates higher abundance in 'adult' compared to 'calf'.
2f4abd68b90f4e1e58b77ba5d72929ff	0.140239201	-15.34474194	3.623642257	-4.234618334	2.28940205080862e-05	0.000927208	Bacteria	Actinobacteria	Actinobacteria	Actinomycetales	Nocardioidaceae	Nocardioides	Factor variable 'age', contrast calf vs adult: positive log2FoldChange indicates higher taxon abundance in level 'calf' compared to reference level 'adult'; negative log2FoldChange indicates higher abundance in 'adult' compared to 'calf'.
1e34beb8905084c0edae15ec5d4de87d	0.079366965	-12.95265793	3.621926152	-3.576179467	0.000348652	0.009413613	Bacteria	Firmicutes	Erysipelotrichi	Erysipelotrichales	Erysipelotrichaceae	Allobaculum	Factor variable 'age', contrast calf vs adult: positive log2FoldChange indicates higher taxon abundance in level 'calf' compared to reference level 'adult'; negative log2FoldChange indicates higher abundance in 'adult' compared to 'calf'.
776efa0fba4295390cec9284c061ce99	1.058945818	-18.51871252	3.621666679	-5.113312229	3.1655841292114e-07	2.56412314466123e-05	Bacteria	Tenericutes	Mollicutes	Mycoplasmatales	Mycoplasmataceae	Mycoplasma	Factor variable 'age', contrast calf vs adult: positive log2FoldChange indicates higher taxon abundance in level 'calf' compared to reference level 'adult'; negative log2FoldChange indicates higher abundance in 'adult' compared to 'calf'.
988b5b6a4677fa775a3b5c4699e25f27	4.511636075	-27.57529556	3.612775659	-7.632717378	2.29856420370656e-14	3.72367401000463e-12	Bacteria	Firmicutes	Clostridia	Clostridiales	Ruminococcaceae	Clostridium	Factor variable 'age', contrast calf vs adult: positive log2FoldChange indicates higher taxon abundance in level 'calf' compared to reference level 'adult'; negative log2FoldChange indicates higher abundance in 'adult' compared to 'calf'.
b9b7179dfcb8bc11e24f10d8f72ba84d	35.12719431	-1.270572591	0.350643708	-3.623543102	0.000290595	0.009413613	Bacteria	Firmicutes	Clostridia	Clostridiales	Ruminococcaceae	Faecalibacterium	Factor variable 'age', contrast calf vs adult: positive log2FoldChange indicates higher taxon abundance in level 'calf' compared to reference level 'adult'; negative log2FoldChange indicates higher abundance in 'adult' compared to 'calf'.
52973d61be9f7ee5d29e04ff7bca38ac	17.49565169	-3.475989967	1.141301193	-3.045637724	0.002321874	0.047017951	Bacteria	Firmicutes	Clostridia	Clostridiales	Lachnospiraceae	Lachnospira	Factor variable 'age', contrast calf vs adult: positive log2FoldChange indicates higher taxon abundance in level 'calf' compared to reference level 'adult'; negative log2FoldChange indicates higher abundance in 'adult' compared to 'calf'.
