# Supplementary material for: Forage quality shapes physiological and gut microbial responses in moose (Alces alces) of Isle Royale National Park
Source: Sci Rep. 2026 Jan 27;16:3724. doi: 10.1038/s41598-026-35555-w (PMC12852835; doi:10.1038/s41598-026-35555-w)
Supplement: Supplementary file 3 — Supplementary Material 3 [file 41598_2026_35555_MOESM3_ESM.csv]

	baseMean	log2FoldChange	lfcSE	stat	pvalue	padj	Kingdom	Phylum	Class	Order	Family	Genus	effect_direction
09bc51e96a9369e60dc9857a236e1ac2	273.6856916	1.170268701	0.365511207	3.201731384	0.001366043	0.013774269	Bacteria	Verrucomicrobia	Verrucomicrobiae	Verrucomicrobiales	Verrucomicrobiaceae	Akkermansia	Factor variable 'region', contrast W vs E: positive log2FoldChange indicates higher taxon abundance in level 'W' compared to reference level 'E'; negative log2FoldChange indicates higher abundance in 'E' compared to 'W'.
8591bffc07a87a1cee4dd8f1b2ed0c22	0.140672803	13.30489586	4.017009694	3.312139345	0.000925854	0.010184396	Bacteria	Proteobacteria	Betaproteobacteria	Burkholderiales	Comamonadaceae	Aquabacterium	Factor variable 'region', contrast W vs E: positive log2FoldChange indicates higher taxon abundance in level 'W' compared to reference level 'E'; negative log2FoldChange indicates higher abundance in 'E' compared to 'W'.
ad9018f80e00f2ca4b48067195ac310d	0.191457717	14.66749582	4.015895847	3.652359617	0.000259842	0.004491549	Bacteria	Proteobacteria	Alphaproteobacteria	Caulobacterales	Caulobacteraceae	Brevundimonas	Factor variable 'region', contrast W vs E: positive log2FoldChange indicates higher taxon abundance in level 'W' compared to reference level 'E'; negative log2FoldChange indicates higher abundance in 'E' compared to 'W'.
4cd7ee34c65ad48e0a9bb48d5e9deb6a	755.2146642	-1.006743701	0.225085811	-4.472710641	7.72342578911284e-06	0.000467267	Bacteria	Bacteroidetes	Bacteroidia	Bacteroidales	S24-7	NA	Factor variable 'region', contrast W vs E: positive log2FoldChange indicates higher taxon abundance in level 'W' compared to reference level 'E'; negative log2FoldChange indicates higher abundance in 'E' compared to 'W'.
fa730ae9f5d527de7bce551685742d0e	3522.20481	-0.625324505	0.151239139	-4.134673808	3.55459150316123e-05	0.001433685	Bacteria	Bacteroidetes	Bacteroidia	Bacteroidales	Bacteroidaceae	5-7N15	Factor variable 'region', contrast W vs E: positive log2FoldChange indicates higher taxon abundance in level 'W' compared to reference level 'E'; negative log2FoldChange indicates higher abundance in 'E' compared to 'W'.
3746e2b836468d8302afa31ef6a81b89	3.195127297	4.757695749	1.524981957	3.119837404	0.001809509	0.0168136	Bacteria	Firmicutes	Clostridia	Clostridiales	Eubacteriaceae	Anaerofustis	Factor variable 'region', contrast W vs E: positive log2FoldChange indicates higher taxon abundance in level 'W' compared to reference level 'E'; negative log2FoldChange indicates higher abundance in 'E' compared to 'W'.
8ed60f39f9e5915fbb31c4c009a881e2	537.4811932	-0.525382332	0.149986838	-3.502856241	0.000460298	0.006665975	Bacteria	Firmicutes	Clostridia	Clostridiales	Veillonellaceae	Phascolarctobacterium	Factor variable 'region', contrast W vs E: positive log2FoldChange indicates higher taxon abundance in level 'W' compared to reference level 'E'; negative log2FoldChange indicates higher abundance in 'E' compared to 'W'.
2f4abd68b90f4e1e58b77ba5d72929ff	0.140239201	15.5727474	4.015691007	3.877974519	0.00010533	0.00254898	Bacteria	Actinobacteria	Actinobacteria	Actinomycetales	Nocardioidaceae	Nocardioides	Factor variable 'region', contrast W vs E: positive log2FoldChange indicates higher taxon abundance in level 'W' compared to reference level 'E'; negative log2FoldChange indicates higher abundance in 'E' compared to 'W'.
2a39f0b75d31d00b3136b2edbe82962e	0.121823008	11.48575039	4.012536983	2.862465925	0.004203585	0.033908916	Bacteria	Actinobacteria	Actinobacteria	Actinomycetales	Pseudonocardiaceae	Actinomycetospora	Factor variable 'region', contrast W vs E: positive log2FoldChange indicates higher taxon abundance in level 'W' compared to reference level 'E'; negative log2FoldChange indicates higher abundance in 'E' compared to 'W'.
01a434e655c082fe8fb951cc47994948	325.8215761	0.538694994	0.162287612	3.319384559	0.000902161	0.010184396	Bacteria	Firmicutes	Clostridia	Clostridiales	[Mogibacteriaceae]	NA	Factor variable 'region', contrast W vs E: positive log2FoldChange indicates higher taxon abundance in level 'W' compared to reference level 'E'; negative log2FoldChange indicates higher abundance in 'E' compared to 'W'.
d37a2c4cde8dee94466a4f3c6755ea99	129.9645569	0.870228901	0.232609873	3.74115204	0.000183179	0.003694103	Bacteria	Firmicutes	Clostridia	Clostridiales	[Mogibacteriaceae]	Mogibacterium	Factor variable 'region', contrast W vs E: positive log2FoldChange indicates higher taxon abundance in level 'W' compared to reference level 'E'; negative log2FoldChange indicates higher abundance in 'E' compared to 'W'.
8ec6d5ee9886d21d7b7d356ce37d0dec	233.339002	-1.051879949	0.339486143	-3.098447371	0.001945375	0.0168136	Bacteria	Firmicutes	Clostridia	Clostridiales	Clostridiaceae	Clostridium	Factor variable 'region', contrast W vs E: positive log2FoldChange indicates higher taxon abundance in level 'W' compared to reference level 'E'; negative log2FoldChange indicates higher abundance in 'E' compared to 'W'.
52973d61be9f7ee5d29e04ff7bca38ac	17.49565169	4.229214066	1.21424237	3.483006498	0.000495816	0.006665975	Bacteria	Firmicutes	Clostridia	Clostridiales	Lachnospiraceae	Lachnospira	Factor variable 'region', contrast W vs E: positive log2FoldChange indicates higher taxon abundance in level 'W' compared to reference level 'E'; negative log2FoldChange indicates higher abundance in 'E' compared to 'W'.
3c2d5016b4cab7c56a741a0664315418	100.6861283	-1.448823211	0.367148348	-3.946152061	7.94171884067617e-05	0.00240237	Bacteria	Firmicutes	Clostridia	Clostridiales	Lachnospiraceae	Anaerostipes	Factor variable 'region', contrast W vs E: positive log2FoldChange indicates higher taxon abundance in level 'W' compared to reference level 'E'; negative log2FoldChange indicates higher abundance in 'E' compared to 'W'.
8edbdf40d585d805553f02f7c53e747b	207.2852	-1.911654743	0.423279376	-4.516295507	6.29308302855697e-06	0.000467267	Bacteria	Firmicutes	Clostridia	Clostridiales	Lachnospiraceae	Clostridium	Factor variable 'region', contrast W vs E: positive log2FoldChange indicates higher taxon abundance in level 'W' compared to reference level 'E'; negative log2FoldChange indicates higher abundance in 'E' compared to 'W'.
