# Supplementary material for: Forage quality shapes physiological and gut microbial responses in moose (Alces alces) of Isle Royale National Park
Source: Sci Rep. 2026 Jan 27;16:3724. doi: 10.1038/s41598-026-35555-w (PMC12852835; doi:10.1038/s41598-026-35555-w)
Supplement: Supplementary file 4 — Supplementary Material 4 [file 41598_2026_35555_MOESM4_ESM.tsv]

rank	Genus	n_asv	reads	prop_reads
1	1	Roseburia	39	749314	0.496539595194928
2	2	5-7N15	55	246983	0.163665484483179
3	3	Oscillospira	58	101293	0.0671227085255044
4	4	Dorea	32	76353	0.0505959954197016
5	5	Coprococcus	46	76193	0.0504899699948048
6	6	Ruminococcus	111	58325	0.0386495806694445
7	7	Phascolarctobacterium	3	38012	0.0251889903198787
8	8	Clostridium	75	32618	0.0216146081830423
9	9	Akkermansia	10	20312	0.0134599276906602
10	10	[Prevotella]	2	15442	0.0102327788203611
11	11	Adlercreutzia	12	13710	0.00908505359585229
12	12	Parabacteroides	1	13173	0.0087292057635421
13	13	Mogibacterium	11	9396	0.00622634307706988
14	14	Bacteroides	9	7893	0.00523036674194472
15	15	Anaerostipes	6	7526	0.00498717092358748
16	16	Blautia	15	7008	0.00464391361048379
17	17	Butyrivibrio	12	6484	0.00429668034394648
18	18	Sutterella	1	5552	0.00367908224392209
19	19	Slackia	2	3405	0.00225635357358695
20	20	Streptococcus	2	2710	0.00179580563419108
21	21	Faecalibacterium	3	2342	0.00155194715692823
22	22	Butyricicoccus	4	1662	0.00110133910111645
23	23	Lachnospira	4	1481	0.000981397839201841
24	24	Rubrivivax	1	1480	0.000980735180296235
25	25	rc4-4	3	1370	0.000907842700679623
26	26	Syntrophococcus	2	1051	0.000696454509791448
27	27	Ralstonia	1	856	0.000567236023198363
28	28	SHD-231	3	651	0.000431390947549222
29	29	02d06	3	555	0.000367775692611088
30	30	Desulfovibrio	2	500	0.000331329452802782
31	31	Sarcina	4	479	0.000317413615785065
32	32	Pseudobutyrivibrio	2	478	0.00031675095687946
33	33	Selenomonas	1	427	0.000282955352693576
34	34	Novosphingobium	3	381	0.00025247304303572
35	35	Butyricimonas	4	309	0.000204761601832119
36	36	Syntrophomonas	1	279	0.000184881834663952
37	37	Anaerofustis	3	262	0.000173616633268658
38	38	Shigella	1	258	0.000170965997646236
39	39	Bdellovibrio	3	186	0.000123254556442635
40	40	Helicobacter	1	186	0.000123254556442635
41	41	Staphylococcus	9	176	0.000116627967386579
42	42	AF12	1	171	0.000113314672858551
43	43	Aerococcus	3	137	9.07842700679623e-05
44	44	Acinetobacter	7	119	7.88564097670621e-05
45	45	Bradyrhizobium	2	108	7.15671618054009e-05
46	46	Acidovorax	1	101	6.6928549466162e-05
47	47	Oxalobacter	2	101	6.6928549466162e-05
48	48	Treponema	3	89	5.89766425988952e-05
49	49	TG5	8	82	5.43380302596563e-05
50	50	Methylobacterium	5	78	5.1687394637234e-05
51	51	Sediminibacterium	1	78	5.1687394637234e-05
52	52	Coprobacillus	1	77	5.10247357316284e-05
53	53	Enterococcus	3	76	5.03620768260229e-05
54	54	Dehalobacterium	2	64	4.24101699587561e-05
55	55	Atopobium	5	61	4.04221932419394e-05
56	56	u114	5	60	3.97595343363338e-05
57	57	Odoribacter	1	54	3.57835809027005e-05
58	58	Mycoplasma	3	50	3.31329452802782e-05
59	59	Victivallis	1	47	3.11449685634615e-05
60	60	Pseudomonas	6	42	2.78316740354337e-05
61	61	Rhodobacter	3	37	2.45183795074059e-05
62	62	Arthrobacter	2	27	1.78917904513502e-05
63	63	Prevotella	5	19	1.25905192065057e-05
64	64	Peredibacter	2	17	1.12652013952946e-05
65	65	Methyloversatilis	1	16	1.0602542489689e-05
66	66	Bulleidia	2	15	9.93988358408346e-06
67	67	Silanimonas	2	15	9.93988358408346e-06
68	68	Aquabacterium	1	14	9.2772246784779e-06
69	69	Actinomycetospora	1	13	8.61456577287233e-06
70	70	Bacillus	2	13	8.61456577287233e-06
71	71	Brevundimonas	2	13	8.61456577287233e-06
72	72	Caulobacter	2	11	7.28924796166121e-06
73	73	Mucispirillum	1	11	7.28924796166121e-06
74	74	Turicibacter	1	11	7.28924796166121e-06
75	75	Actinomyces	2	10	6.62658905605564e-06
76	76	Allobaculum	2	10	6.62658905605564e-06
77	77	Streptomyces	1	10	6.62658905605564e-06
78	78	Aeromicrobium	1	8	5.30127124484451e-06
79	79	Burkholderia	1	8	5.30127124484451e-06
80	80	Candidatus Xiphinematobacter	2	8	5.30127124484451e-06
81	81	Kocuria	1	8	5.30127124484451e-06
82	82	Blastomonas	1	7	4.63861233923895e-06
83	83	Curtobacterium	1	7	4.63861233923895e-06
84	84	Flavobacterium	1	7	4.63861233923895e-06
85	85	Corynebacterium	1	6	3.97595343363339e-06
86	86	Planomicrobium	1	6	3.97595343363339e-06
87	87	RFN20	1	6	3.97595343363339e-06
88	88	Candidatus Arthromitus	1	5	3.31329452802782e-06
89	89	Chloroidium	2	5	3.31329452802782e-06
90	90	Nocardioides	1	5	3.31329452802782e-06
91	91	Pedobacter	2	5	3.31329452802782e-06
92	92	Shuttleworthia	1	5	3.31329452802782e-06
93	93	Sphingobium	1	5	3.31329452802782e-06
94	94	Succinivibrio	1	5	3.31329452802782e-06
95	95	Chryseobacterium	1	4	2.65063562242226e-06
96	96	Afipia	1	3	1.98797671681669e-06
97	97	Anaerococcus	1	3	1.98797671681669e-06
98	98	Fimbriimonas	1	3	1.98797671681669e-06
99	99	Hyphomonas	1	3	1.98797671681669e-06
100	100	Micrococcus	1	3	1.98797671681669e-06
101	101	Mycobacterium	1	3	1.98797671681669e-06
102	102	Veillonella	1	3	1.98797671681669e-06
103	103	YRC22	1	3	1.98797671681669e-06
104	104	Coccomyxa	1	2	1.32531781121113e-06
105	105	Leptolyngbya	1	2	1.32531781121113e-06
106	106	Phenylobacterium	1	2	1.32531781121113e-06
107	107	Pyramidobacter	1	2	1.32531781121113e-06
108	108	Syntrophobacter	1	2	1.32531781121113e-06
