# Supplementary material for: Forage quality shapes physiological and gut microbial responses in moose (Alces alces) of Isle Royale National Park
Source: Sci Rep. 2026 Jan 27;16:3724. doi: 10.1038/s41598-026-35555-w (PMC12852835; doi:10.1038/s41598-026-35555-w)
Supplement: Supplementary file 5 — Supplementary Material 5 [file 41598_2026_35555_MOESM5_ESM.csv]

	baseMean	log2FoldChange	lfcSE	stat	pvalue	padj	Kingdom	Phylum	Class	Order	Family	Genus	effect_direction
bd1e1dc2f48cfa26abe07aee55360caa	120.9020769	-1.017551648	0.296616482	-3.430529684	0.000602404	0.019517891	Bacteria	Verrucomicrobia	Verruco-5	WCHB1-41	RFP12	NA	Continuous variable 'GA:C': positive log2FoldChange indicates higher taxon abundance at higher values of GA:C; negative log2FoldChange indicates higher abundance at lower values of GA:C.
eb79af3a1a9aa989f04b9161f7cfbcd5	0.219900054	6.636730106	1.57705261	4.208312434	2.57284965734906e-05	0.001389339	Bacteria	Proteobacteria	Betaproteobacteria	Rhodocyclales	Rhodocyclaceae	Methyloversatilis	Continuous variable 'GA:C': positive log2FoldChange indicates higher taxon abundance at higher values of GA:C; negative log2FoldChange indicates higher abundance at lower values of GA:C.
ad9018f80e00f2ca4b48067195ac310d	0.191457717	-14.51490521	1.586914211	-9.146622492	5.87413624894329e-20	9.51610072328812e-18	Bacteria	Proteobacteria	Alphaproteobacteria	Caulobacterales	Caulobacteraceae	Brevundimonas	Continuous variable 'GA:C': positive log2FoldChange indicates higher taxon abundance at higher values of GA:C; negative log2FoldChange indicates higher abundance at lower values of GA:C.
2a39f0b75d31d00b3136b2edbe82962e	0.121823008	5.464185945	1.587086348	3.442904006	0.000575504	0.019517891	Bacteria	Actinobacteria	Actinobacteria	Actinomycetales	Pseudonocardiaceae	Actinomycetospora	Continuous variable 'GA:C': positive log2FoldChange indicates higher taxon abundance at higher values of GA:C; negative log2FoldChange indicates higher abundance at lower values of GA:C.
366c1a4a6798836894c6409de4956604	0.078421537	7.188861878	1.580425883	4.548686501	5.3981790309936e-06	0.000437253	Bacteria	Actinobacteria	Actinobacteria	Actinomycetales	Micrococcaceae	Kocuria	Continuous variable 'GA:C': positive log2FoldChange indicates higher taxon abundance at higher values of GA:C; negative log2FoldChange indicates higher abundance at lower values of GA:C.
