# Supplementary material for: Forage quality shapes physiological and gut microbial responses in moose (Alces alces) of Isle Royale National Park
Source: Sci Rep. 2026 Jan 27;16:3724. doi: 10.1038/s41598-026-35555-w (PMC12852835; doi:10.1038/s41598-026-35555-w)
Supplement: Supplementary file 6 — Supplementary Material 6 [file 41598_2026_35555_MOESM6_ESM.csv]

	baseMean	log2FoldChange	lfcSE	stat	pvalue	padj	Rank1	Rank2	Rank3	Rank4	effect_direction
ID_2187	29.59033852	0.067261924	0.036551214	1.840210409	0.065737352	0.895605959	KEGG2011	K1001100 Metabolism	Biosynthesis of Polyketides and Terpenoids	K1001051 Biosynthesis of ansamycins	Continuous variable 'GA_C': positive log2FoldChange indicates higher KO abundance at higher values of GA_C; negative log2FoldChange indicates higher abundance at lower values of GA_C.
ID_2189	21.0064959	0.049357289	0.044220003	1.116175611	0.264346972	0.895605959	KEGG2011	K1001100 Metabolism	Biosynthesis of Polyketides and Terpenoids	K1000253 Tetracycline biosynthesis	Continuous variable 'GA_C': positive log2FoldChange indicates higher KO abundance at higher values of GA_C; negative log2FoldChange indicates higher abundance at lower values of GA_C.
ID_2195	44.07087544	0.027053297	0.034883985	0.775521993	0.438031275	0.895605959	KEGG2011	K1001100 Metabolism	Biosynthesis of Polyketides and Terpenoids	K1000523 Polyketide sugar unit biosynthesis	Continuous variable 'GA_C': positive log2FoldChange indicates higher KO abundance at higher values of GA_C; negative log2FoldChange indicates higher abundance at lower values of GA_C.
ID_2202	3.525084858	0.089052888	0.182578359	0.487751607	0.625725792	0.895605959	KEGG2011	K1001100 Metabolism	Biosynthesis of Polyketides and Terpenoids	K1001053 Biosynthesis of siderophore group nonribosomal peptides	Continuous variable 'GA_C': positive log2FoldChange indicates higher KO abundance at higher values of GA_C; negative log2FoldChange indicates higher abundance at lower values of GA_C.
ID_2215	13.7148684	0.030770969	0.050758522	0.606222703	0.544366879	0.895605959	KEGG2011	K1001100 Metabolism	Biosynthesis of Polyketides and Terpenoids	K1001055 Biosynthesis of vancomycin group antibiotics	Continuous variable 'GA_C': positive log2FoldChange indicates higher KO abundance at higher values of GA_C; negative log2FoldChange indicates higher abundance at lower values of GA_C.
ID_2229	110.1759258	0.015205789	0.033786848	0.450050528	0.652674007	0.895605959	KEGG2011	K1001100 Metabolism	Biosynthesis of Polyketides and Terpenoids	K1000900 Terpenoid backbone biosynthesis	Continuous variable 'GA_C': positive log2FoldChange indicates higher KO abundance at higher values of GA_C; negative log2FoldChange indicates higher abundance at lower values of GA_C.
ID_2242	10.47879758	-0.080611087	0.057896306	-1.392335586	0.1638208	0.895605959	KEGG2011	K1001100 Metabolism	Biosynthesis of Polyketides and Terpenoids	K1000903 Limonene and pinene degradation	Continuous variable 'GA_C': positive log2FoldChange indicates higher KO abundance at higher values of GA_C; negative log2FoldChange indicates higher abundance at lower values of GA_C.
ID_2249	10.67885781	-0.102504507	0.058655782	-1.747560143	0.080540222	0.895605959	KEGG2011	K1001100 Metabolism	Biosynthesis of Polyketides and Terpenoids	K1000908 Zeatin biosynthesis	Continuous variable 'GA_C': positive log2FoldChange indicates higher KO abundance at higher values of GA_C; negative log2FoldChange indicates higher abundance at lower values of GA_C.
ID_2253	12.21649566	0.040318688	0.051697576	0.779895137	0.435452601	0.895605959	KEGG2011	K1001100 Metabolism	Biosynthesis of Polyketides and Terpenoids	K1000906 Carotenoid biosynthesis	Continuous variable 'GA_C': positive log2FoldChange indicates higher KO abundance at higher values of GA_C; negative log2FoldChange indicates higher abundance at lower values of GA_C.
ID_2332	2.243066437	0.045003289	0.1493294	0.30136925	0.76313294	0.895605959	KEGG2011	K1001100 Metabolism	Xenobiotics Biodegradation and Metabolism	K1000930 Caprolactam degradation	Continuous variable 'GA_C': positive log2FoldChange indicates higher KO abundance at higher values of GA_C; negative log2FoldChange indicates higher abundance at lower values of GA_C.
ID_2336	6.631131335	0.025130112	0.071464598	0.351644201	0.725105112	0.895605959	KEGG2011	K1001100 Metabolism	Xenobiotics Biodegradation and Metabolism	K1000621 Dioxin degradation	Continuous variable 'GA_C': positive log2FoldChange indicates higher KO abundance at higher values of GA_C; negative log2FoldChange indicates higher abundance at lower values of GA_C.
ID_2343	7.134572933	0.022276788	0.069117529	0.322303022	0.747223144	0.895605959	KEGG2011	K1001100 Metabolism	Xenobiotics Biodegradation and Metabolism	K1000622 Xylene degradation	Continuous variable 'GA_C': positive log2FoldChange indicates higher KO abundance at higher values of GA_C; negative log2FoldChange indicates higher abundance at lower values of GA_C.
ID_2351	7.899224518	-0.070427178	0.069114187	-1.018997407	0.308204198	0.895605959	KEGG2011	K1001100 Metabolism	Xenobiotics Biodegradation and Metabolism	K1000361 Chlorocyclohexane and chlorobenzene degradation	Continuous variable 'GA_C': positive log2FoldChange indicates higher KO abundance at higher values of GA_C; negative log2FoldChange indicates higher abundance at lower values of GA_C.
ID_2366	28.80845807	-0.009664834	0.03879964	-0.249095963	0.803286552	0.895605959	KEGG2011	K1001100 Metabolism	Xenobiotics Biodegradation and Metabolism	3-Chloroacrylic acid degradation	Continuous variable 'GA_C': positive log2FoldChange indicates higher KO abundance at higher values of GA_C; negative log2FoldChange indicates higher abundance at lower values of GA_C.
ID_2370	0.019478128	-0.235105037	1.477322726	-0.159142639	0.873556495	0.895605959	KEGG2011	K1001100 Metabolism	Xenobiotics Biodegradation and Metabolism	K1000351 Trichloro-2,2-bis(4-chlorophenyl)ethane (DDT) degradation	Continuous variable 'GA_C': positive log2FoldChange indicates higher KO abundance at higher values of GA_C; negative log2FoldChange indicates higher abundance at lower values of GA_C.
ID_2374	0.961389171	0.113850569	0.198004783	0.574988986	0.565298746	0.895605959	KEGG2011	K1001100 Metabolism	Xenobiotics Biodegradation and Metabolism	K1000623 Toluene degradation	Continuous variable 'GA_C': positive log2FoldChange indicates higher KO abundance at higher values of GA_C; negative log2FoldChange indicates higher abundance at lower values of GA_C.
ID_2381	11.59919178	-0.097008746	0.056003195	-1.732200228	0.083237918	0.895605959	KEGG2011	K1001100 Metabolism	Xenobiotics Biodegradation and Metabolism	1,2-Dichloroethane degradation	Continuous variable 'GA_C': positive log2FoldChange indicates higher KO abundance at higher values of GA_C; negative log2FoldChange indicates higher abundance at lower values of GA_C.
ID_2389	3.562063029	0.023938858	0.103481596	0.231334452	0.817054984	0.895605959	KEGG2011	K1001100 Metabolism	Xenobiotics Biodegradation and Metabolism	K1000625 Chloroalkane and chloroalkene degradation	Continuous variable 'GA_C': positive log2FoldChange indicates higher KO abundance at higher values of GA_C; negative log2FoldChange indicates higher abundance at lower values of GA_C.
ID_2402	9.895192218	-0.016122403	0.058499325	-0.275599806	0.782855458	0.895605959	KEGG2011	K1001100 Metabolism	Xenobiotics Biodegradation and Metabolism	K1000643 Styrene degradation	Continuous variable 'GA_C': positive log2FoldChange indicates higher KO abundance at higher values of GA_C; negative log2FoldChange indicates higher abundance at lower values of GA_C.
ID_2409	7.427308114	0.05309156	0.066854534	0.794135527	0.427116537	0.895605959	KEGG2011	K1001100 Metabolism	Xenobiotics Biodegradation and Metabolism	K1000627 Aminobenzoate degradation	Continuous variable 'GA_C': positive log2FoldChange indicates higher KO abundance at higher values of GA_C; negative log2FoldChange indicates higher abundance at lower values of GA_C.
ID_2414	0.178801788	-0.415466249	0.38208348	-1.087370356	0.276873167	0.895605959	KEGG2011	K1001100 Metabolism	Xenobiotics Biodegradation and Metabolism	K1000626 Naphthalene degradation	Continuous variable 'GA_C': positive log2FoldChange indicates higher KO abundance at higher values of GA_C; negative log2FoldChange indicates higher abundance at lower values of GA_C.
ID_2420	8.278844111	0.025256943	0.063207374	0.399588547	0.689459593	0.895605959	KEGG2011	K1001100 Metabolism	Xenobiotics Biodegradation and Metabolism	K1000642 Ethylbenzene degradation	Continuous variable 'GA_C': positive log2FoldChange indicates higher KO abundance at higher values of GA_C; negative log2FoldChange indicates higher abundance at lower values of GA_C.
ID_2424	6.762809198	0.022809473	0.070871993	0.321840439	0.747573577	0.895605959	KEGG2011	K1001100 Metabolism	Xenobiotics Biodegradation and Metabolism	Fluorene degradation	Continuous variable 'GA_C': positive log2FoldChange indicates higher KO abundance at higher values of GA_C; negative log2FoldChange indicates higher abundance at lower values of GA_C.
ID_2429	6.786489923	0.023632361	0.070490838	0.335254359	0.737433219	0.895605959	KEGG2011	K1001100 Metabolism	Xenobiotics Biodegradation and Metabolism	Carbazole degradation	Continuous variable 'GA_C': positive log2FoldChange indicates higher KO abundance at higher values of GA_C; negative log2FoldChange indicates higher abundance at lower values of GA_C.
ID_2435	30.29708702	0.01716607	0.04234867	0.405350871	0.685219618	0.895605959	KEGG2011	K1001100 Metabolism	Xenobiotics Biodegradation and Metabolism	Benzoate degradation via CoA ligation	Continuous variable 'GA_C': positive log2FoldChange indicates higher KO abundance at higher values of GA_C; negative log2FoldChange indicates higher abundance at lower values of GA_C.
ID_2474	9.59146809	0.024023296	0.058808124	0.408503009	0.682904422	0.895605959	KEGG2011	K1001100 Metabolism	Xenobiotics Biodegradation and Metabolism	K1000362 Benzoate degradation	Continuous variable 'GA_C': positive log2FoldChange indicates higher KO abundance at higher values of GA_C; negative log2FoldChange indicates higher abundance at lower values of GA_C.
ID_2489	0.815519032	0.173343153	0.195035629	0.888776853	0.374123018	0.895605959	KEGG2011	K1001100 Metabolism	Xenobiotics Biodegradation and Metabolism	K1000791 Atrazine degradation	Continuous variable 'GA_C': positive log2FoldChange indicates higher KO abundance at higher values of GA_C; negative log2FoldChange indicates higher abundance at lower values of GA_C.
ID_2497	0.266330964	-0.188334457	0.310616064	-0.606325552	0.544298594	0.895605959	KEGG2011	K1001100 Metabolism	Xenobiotics Biodegradation and Metabolism	K1000363 Bisphenol degradation	Continuous variable 'GA_C': positive log2FoldChange indicates higher KO abundance at higher values of GA_C; negative log2FoldChange indicates higher abundance at lower values of GA_C.
ID_2503	19.79737158	0.027054283	0.043102562	0.627672257	0.530218663	0.895605959	KEGG2011	K1001100 Metabolism	Xenobiotics Biodegradation and Metabolism	K1000624 Polycyclic aromatic hydrocarbon degradation	Continuous variable 'GA_C': positive log2FoldChange indicates higher KO abundance at higher values of GA_C; negative log2FoldChange indicates higher abundance at lower values of GA_C.
ID_2514	34.23370398	-0.018410216	0.038052737	-0.483807932	0.628522185	0.895605959	KEGG2011	K1001100 Metabolism	Xenobiotics Biodegradation and Metabolism	K1000633 Nitrotoluene degradation	Continuous variable 'GA_C': positive log2FoldChange indicates higher KO abundance at higher values of GA_C; negative log2FoldChange indicates higher abundance at lower values of GA_C.
ID_2526	3.279510867	0.018819559	0.129277133	0.145575313	0.884256657	0.895605959	KEGG2011	K1001100 Metabolism	Xenobiotics Biodegradation and Metabolism	K1000281 Geraniol degradation	Continuous variable 'GA_C': positive log2FoldChange indicates higher KO abundance at higher values of GA_C; negative log2FoldChange indicates higher abundance at lower values of GA_C.
ID_2536	0.737095112	0.189405341	0.24352916	0.777752206	0.436715108	0.895605959	KEGG2011	K1001100 Metabolism	Xenobiotics Biodegradation and Metabolism	K1000364 Fluorobenzoate degradation	Continuous variable 'GA_C': positive log2FoldChange indicates higher KO abundance at higher values of GA_C; negative log2FoldChange indicates higher abundance at lower values of GA_C.
ID_2540	1.825903332	-0.020727689	0.157968481	-0.131214079	0.895605959	0.895605959	KEGG2011	K1001100 Metabolism	Xenobiotics Biodegradation and Metabolism	K1000980 Metabolism of xenobiotics by cytochrome P450	Continuous variable 'GA_C': positive log2FoldChange indicates higher KO abundance at higher values of GA_C; negative log2FoldChange indicates higher abundance at lower values of GA_C.
ID_2546	1.836230584	-0.022783798	0.157986715	-0.144213379	0.885331976	0.895605959	KEGG2011	K1001100 Metabolism	Xenobiotics Biodegradation and Metabolism	K1000982 Drug metabolism - cytochrome P450	Continuous variable 'GA_C': positive log2FoldChange indicates higher KO abundance at higher values of GA_C; negative log2FoldChange indicates higher abundance at lower values of GA_C.
ID_2562	98.55513013	-0.006004006	0.035055649	-0.171270722	0.8640109	0.895605959	KEGG2011	K1001100 Metabolism	Xenobiotics Biodegradation and Metabolism	K1000983 Drug metabolism - other enzymes	Continuous variable 'GA_C': positive log2FoldChange indicates higher KO abundance at higher values of GA_C; negative log2FoldChange indicates higher abundance at lower values of GA_C.
