# Supplementary material for: Forage quality shapes physiological and gut microbial responses in moose (Alces alces) of Isle Royale National Park
Source: Sci Rep. 2026 Jan 27;16:3724. doi: 10.1038/s41598-026-35555-w (PMC12852835; doi:10.1038/s41598-026-35555-w)
Supplement: Supplementary file 7 — Supplementary Material 7 [file 41598_2026_35555_MOESM7_ESM.csv]

	baseMean	log2FoldChange	lfcSE	stat	pvalue	padj	Rank1	Rank2	Rank3	Rank4	effect_direction
ID_2187	29.59033852	-0.092003339	0.075141684	-1.224398152	0.220802066	0.606974275	KEGG2011	K1001100 Metabolism	Biosynthesis of Polyketides and Terpenoids	K1001051 Biosynthesis of ansamycins	Factor variable 'region', contrast E vs W: positive log2FoldChange indicates higher KO abundance in level 'E' compared to level 'W'; negative log2FoldChange indicates higher abundance in 'W' compared to 'E'.
ID_2189	21.0064959	0.021445431	0.0909933	0.235681434	0.813679878	0.881294224	KEGG2011	K1001100 Metabolism	Biosynthesis of Polyketides and Terpenoids	K1000253 Tetracycline biosynthesis	Factor variable 'region', contrast E vs W: positive log2FoldChange indicates higher KO abundance in level 'E' compared to level 'W'; negative log2FoldChange indicates higher abundance in 'W' compared to 'E'.
ID_2195	44.07087544	0.024365501	0.070999459	0.343178687	0.731464037	0.881294224	KEGG2011	K1001100 Metabolism	Biosynthesis of Polyketides and Terpenoids	K1000523 Polyketide sugar unit biosynthesis	Factor variable 'region', contrast E vs W: positive log2FoldChange indicates higher KO abundance in level 'E' compared to level 'W'; negative log2FoldChange indicates higher abundance in 'W' compared to 'E'.
ID_2202	3.525084858	0.737579037	0.373468488	1.974943159	0.048274599	0.606974275	KEGG2011	K1001100 Metabolism	Biosynthesis of Polyketides and Terpenoids	K1001053 Biosynthesis of siderophore group nonribosomal peptides	Factor variable 'region', contrast E vs W: positive log2FoldChange indicates higher KO abundance in level 'E' compared to level 'W'; negative log2FoldChange indicates higher abundance in 'W' compared to 'E'.
ID_2215	13.7148684	0.081993222	0.106307902	0.771280596	0.440540631	0.642455087	KEGG2011	K1001100 Metabolism	Biosynthesis of Polyketides and Terpenoids	K1001055 Biosynthesis of vancomycin group antibiotics	Factor variable 'region', contrast E vs W: positive log2FoldChange indicates higher KO abundance in level 'E' compared to level 'W'; negative log2FoldChange indicates higher abundance in 'W' compared to 'E'.
ID_2229	110.1759258	-0.110594475	0.067525036	-1.637829184	0.101457332	0.606974275	KEGG2011	K1001100 Metabolism	Biosynthesis of Polyketides and Terpenoids	K1000900 Terpenoid backbone biosynthesis	Factor variable 'region', contrast E vs W: positive log2FoldChange indicates higher KO abundance in level 'E' compared to level 'W'; negative log2FoldChange indicates higher abundance in 'W' compared to 'E'.
ID_2242	10.47879758	-0.155764574	0.115838967	-1.344664733	0.178733528	0.606974275	KEGG2011	K1001100 Metabolism	Biosynthesis of Polyketides and Terpenoids	K1000903 Limonene and pinene degradation	Factor variable 'region', contrast E vs W: positive log2FoldChange indicates higher KO abundance in level 'E' compared to level 'W'; negative log2FoldChange indicates higher abundance in 'W' compared to 'E'.
ID_2249	10.67885781	-0.122712595	0.117160606	-1.047387845	0.294920735	0.606974275	KEGG2011	K1001100 Metabolism	Biosynthesis of Polyketides and Terpenoids	K1000908 Zeatin biosynthesis	Factor variable 'region', contrast E vs W: positive log2FoldChange indicates higher KO abundance in level 'E' compared to level 'W'; negative log2FoldChange indicates higher abundance in 'W' compared to 'E'.
ID_2253	12.21649566	-0.131876269	0.107351052	-1.22845809	0.219275053	0.606974275	KEGG2011	K1001100 Metabolism	Biosynthesis of Polyketides and Terpenoids	K1000906 Carotenoid biosynthesis	Factor variable 'region', contrast E vs W: positive log2FoldChange indicates higher KO abundance in level 'E' compared to level 'W'; negative log2FoldChange indicates higher abundance in 'W' compared to 'E'.
ID_2332	2.243066437	0.195811114	0.308446026	0.634831048	0.525538612	0.735754056	KEGG2011	K1001100 Metabolism	Xenobiotics Biodegradation and Metabolism	K1000930 Caprolactam degradation	Factor variable 'region', contrast E vs W: positive log2FoldChange indicates higher KO abundance in level 'E' compared to level 'W'; negative log2FoldChange indicates higher abundance in 'W' compared to 'E'.
ID_2336	6.631131335	0.179776604	0.15031285	1.196016201	0.231690237	0.606974275	KEGG2011	K1001100 Metabolism	Xenobiotics Biodegradation and Metabolism	K1000621 Dioxin degradation	Factor variable 'region', contrast E vs W: positive log2FoldChange indicates higher KO abundance in level 'E' compared to level 'W'; negative log2FoldChange indicates higher abundance in 'W' compared to 'E'.
ID_2343	7.134572933	0.137070816	0.144715797	0.947172451	0.343550911	0.606974275	KEGG2011	K1001100 Metabolism	Xenobiotics Biodegradation and Metabolism	K1000622 Xylene degradation	Factor variable 'region', contrast E vs W: positive log2FoldChange indicates higher KO abundance in level 'E' compared to level 'W'; negative log2FoldChange indicates higher abundance in 'W' compared to 'E'.
ID_2351	7.899224518	-0.001191638	0.140438897	-0.008485102	0.993229949	0.993229949	KEGG2011	K1001100 Metabolism	Xenobiotics Biodegradation and Metabolism	K1000361 Chlorocyclohexane and chlorobenzene degradation	Factor variable 'region', contrast E vs W: positive log2FoldChange indicates higher KO abundance in level 'E' compared to level 'W'; negative log2FoldChange indicates higher abundance in 'W' compared to 'E'.
ID_2366	28.80845807	-0.07308256	0.080538817	-0.907420326	0.364184565	0.606974275	KEGG2011	K1001100 Metabolism	Xenobiotics Biodegradation and Metabolism	3-Chloroacrylic acid degradation	Factor variable 'region', contrast E vs W: positive log2FoldChange indicates higher KO abundance in level 'E' compared to level 'W'; negative log2FoldChange indicates higher abundance in 'W' compared to 'E'.
ID_2370	0.019478128	-0.343507321	3.03577262	-0.113153178	0.909909115	0.936671148	KEGG2011	K1001100 Metabolism	Xenobiotics Biodegradation and Metabolism	K1000351 Trichloro-2,2-bis(4-chlorophenyl)ethane (DDT) degradation	Factor variable 'region', contrast E vs W: positive log2FoldChange indicates higher KO abundance in level 'E' compared to level 'W'; negative log2FoldChange indicates higher abundance in 'W' compared to 'E'.
ID_2374	0.961389171	-0.468292012	0.403099615	-1.161727759	0.245346066	0.606974275	KEGG2011	K1001100 Metabolism	Xenobiotics Biodegradation and Metabolism	K1000623 Toluene degradation	Factor variable 'region', contrast E vs W: positive log2FoldChange indicates higher KO abundance in level 'E' compared to level 'W'; negative log2FoldChange indicates higher abundance in 'W' compared to 'E'.
ID_2381	11.59919178	-0.211846799	0.111460088	-1.900651644	0.057347656	0.606974275	KEGG2011	K1001100 Metabolism	Xenobiotics Biodegradation and Metabolism	1,2-Dichloroethane degradation	Factor variable 'region', contrast E vs W: positive log2FoldChange indicates higher KO abundance in level 'E' compared to level 'W'; negative log2FoldChange indicates higher abundance in 'W' compared to 'E'.
ID_2389	3.562063029	0.217806949	0.216077131	1.008005556	0.313451795	0.606974275	KEGG2011	K1001100 Metabolism	Xenobiotics Biodegradation and Metabolism	K1000625 Chloroalkane and chloroalkene degradation	Factor variable 'region', contrast E vs W: positive log2FoldChange indicates higher KO abundance in level 'E' compared to level 'W'; negative log2FoldChange indicates higher abundance in 'W' compared to 'E'.
ID_2402	9.895192218	0.165499901	0.121998497	1.356573278	0.174916837	0.606974275	KEGG2011	K1001100 Metabolism	Xenobiotics Biodegradation and Metabolism	K1000643 Styrene degradation	Factor variable 'region', contrast E vs W: positive log2FoldChange indicates higher KO abundance in level 'E' compared to level 'W'; negative log2FoldChange indicates higher abundance in 'W' compared to 'E'.
ID_2409	7.427308114	0.211924266	0.142321381	1.489054311	0.136473068	0.606974275	KEGG2011	K1001100 Metabolism	Xenobiotics Biodegradation and Metabolism	K1000627 Aminobenzoate degradation	Factor variable 'region', contrast E vs W: positive log2FoldChange indicates higher KO abundance in level 'E' compared to level 'W'; negative log2FoldChange indicates higher abundance in 'W' compared to 'E'.
ID_2414	0.178801788	-0.665428053	0.835904033	-0.796057952	0.425998352	0.642455087	KEGG2011	K1001100 Metabolism	Xenobiotics Biodegradation and Metabolism	K1000626 Naphthalene degradation	Factor variable 'region', contrast E vs W: positive log2FoldChange indicates higher KO abundance in level 'E' compared to level 'W'; negative log2FoldChange indicates higher abundance in 'W' compared to 'E'.
ID_2420	8.278844111	0.142298517	0.132517502	1.073809237	0.282908189	0.606974275	KEGG2011	K1001100 Metabolism	Xenobiotics Biodegradation and Metabolism	K1000642 Ethylbenzene degradation	Factor variable 'region', contrast E vs W: positive log2FoldChange indicates higher KO abundance in level 'E' compared to level 'W'; negative log2FoldChange indicates higher abundance in 'W' compared to 'E'.
ID_2424	6.762809198	0.159730067	0.148658569	1.074476014	0.282609389	0.606974275	KEGG2011	K1001100 Metabolism	Xenobiotics Biodegradation and Metabolism	Fluorene degradation	Factor variable 'region', contrast E vs W: positive log2FoldChange indicates higher KO abundance in level 'E' compared to level 'W'; negative log2FoldChange indicates higher abundance in 'W' compared to 'E'.
ID_2429	6.786489923	0.122268187	0.147272316	0.830218404	0.406415312	0.642455087	KEGG2011	K1001100 Metabolism	Xenobiotics Biodegradation and Metabolism	Carbazole degradation	Factor variable 'region', contrast E vs W: positive log2FoldChange indicates higher KO abundance in level 'E' compared to level 'W'; negative log2FoldChange indicates higher abundance in 'W' compared to 'E'.
ID_2435	30.29708702	-0.018198414	0.085237227	-0.213503123	0.830934554	0.881294224	KEGG2011	K1001100 Metabolism	Xenobiotics Biodegradation and Metabolism	Benzoate degradation via CoA ligation	Factor variable 'region', contrast E vs W: positive log2FoldChange indicates higher KO abundance in level 'E' compared to level 'W'; negative log2FoldChange indicates higher abundance in 'W' compared to 'E'.
ID_2474	9.59146809	0.061029819	0.122355516	0.498790908	0.617926694	0.831824395	KEGG2011	K1001100 Metabolism	Xenobiotics Biodegradation and Metabolism	K1000362 Benzoate degradation	Factor variable 'region', contrast E vs W: positive log2FoldChange indicates higher KO abundance in level 'E' compared to level 'W'; negative log2FoldChange indicates higher abundance in 'W' compared to 'E'.
ID_2489	0.815519032	0.439666108	0.438311835	1.003089746	0.315817562	0.606974275	KEGG2011	K1001100 Metabolism	Xenobiotics Biodegradation and Metabolism	K1000791 Atrazine degradation	Factor variable 'region', contrast E vs W: positive log2FoldChange indicates higher KO abundance in level 'E' compared to level 'W'; negative log2FoldChange indicates higher abundance in 'W' compared to 'E'.
ID_2497	0.266330964	-0.610917189	0.657850443	-0.92865665	0.353067053	0.606974275	KEGG2011	K1001100 Metabolism	Xenobiotics Biodegradation and Metabolism	K1000363 Bisphenol degradation	Factor variable 'region', contrast E vs W: positive log2FoldChange indicates higher KO abundance in level 'E' compared to level 'W'; negative log2FoldChange indicates higher abundance in 'W' compared to 'E'.
ID_2503	19.79737158	0.022487868	0.09186102	0.244803162	0.806608846	0.881294224	KEGG2011	K1001100 Metabolism	Xenobiotics Biodegradation and Metabolism	K1000624 Polycyclic aromatic hydrocarbon degradation	Factor variable 'region', contrast E vs W: positive log2FoldChange indicates higher KO abundance in level 'E' compared to level 'W'; negative log2FoldChange indicates higher abundance in 'W' compared to 'E'.
ID_2514	34.23370398	0.111935046	0.076868635	1.456186201	0.145341153	0.606974275	KEGG2011	K1001100 Metabolism	Xenobiotics Biodegradation and Metabolism	K1000633 Nitrotoluene degradation	Factor variable 'region', contrast E vs W: positive log2FoldChange indicates higher KO abundance in level 'E' compared to level 'W'; negative log2FoldChange indicates higher abundance in 'W' compared to 'E'.
ID_2526	3.279510867	0.254955088	0.261359664	0.97549516	0.329314701	0.606974275	KEGG2011	K1001100 Metabolism	Xenobiotics Biodegradation and Metabolism	K1000281 Geraniol degradation	Factor variable 'region', contrast E vs W: positive log2FoldChange indicates higher KO abundance in level 'E' compared to level 'W'; negative log2FoldChange indicates higher abundance in 'W' compared to 'E'.
ID_2536	0.737095112	0.622423315	0.532888804	1.168017248	0.242799808	0.606974275	KEGG2011	K1001100 Metabolism	Xenobiotics Biodegradation and Metabolism	K1000364 Fluorobenzoate degradation	Factor variable 'region', contrast E vs W: positive log2FoldChange indicates higher KO abundance in level 'E' compared to level 'W'; negative log2FoldChange indicates higher abundance in 'W' compared to 'E'.
ID_2540	1.825903332	-0.082863819	0.3172377	-0.261204197	0.793935042	0.881294224	KEGG2011	K1001100 Metabolism	Xenobiotics Biodegradation and Metabolism	K1000980 Metabolism of xenobiotics by cytochrome P450	Factor variable 'region', contrast E vs W: positive log2FoldChange indicates higher KO abundance in level 'E' compared to level 'W'; negative log2FoldChange indicates higher abundance in 'W' compared to 'E'.
ID_2546	1.836230584	-0.069551201	0.317333567	-0.219173791	0.826514671	0.881294224	KEGG2011	K1001100 Metabolism	Xenobiotics Biodegradation and Metabolism	K1000982 Drug metabolism - cytochrome P450	Factor variable 'region', contrast E vs W: positive log2FoldChange indicates higher KO abundance in level 'E' compared to level 'W'; negative log2FoldChange indicates higher abundance in 'W' compared to 'E'.
ID_2562	98.55513013	-0.018735032	0.071213915	-0.263081053	0.792488107	0.881294224	KEGG2011	K1001100 Metabolism	Xenobiotics Biodegradation and Metabolism	K1000983 Drug metabolism - other enzymes	Factor variable 'region', contrast E vs W: positive log2FoldChange indicates higher KO abundance in level 'E' compared to level 'W'; negative log2FoldChange indicates higher abundance in 'W' compared to 'E'.
