# Supplementary material for: Forage quality shapes physiological and gut microbial responses in moose (Alces alces) of Isle Royale National Park
Source: Sci Rep. 2026 Jan 27;16:3724. doi: 10.1038/s41598-026-35555-w (PMC12852835; doi:10.1038/s41598-026-35555-w)
Supplement: Supplementary file 8 — Supplementary Material 8 [file 41598_2026_35555_MOESM8_ESM.csv]

	baseMean	log2FoldChange	lfcSE	stat	pvalue	padj	Kingdom	Phylum	Class	Order	Family	Genus	effect_direction
ad9018f80e00f2ca4b48067195ac310d	0.191457717	6.618310246	2.023838836	3.270176523	0.001074804	0.034823647	Bacteria	Proteobacteria	Alphaproteobacteria	Caulobacterales	Caulobacteraceae	Brevundimonas	Continuous variable 'balsam_fir': positive log2FoldChange indicates higher taxon abundance at higher values of balsam_fir; negative log2FoldChange indicates higher abundance at lower values of balsam_fir.
2f4abd68b90f4e1e58b77ba5d72929ff	0.140239201	11.6430194	2.024631495	5.750685707	8.88822121762088e-09	7.19945918627291e-07	Bacteria	Actinobacteria	Actinobacteria	Actinomycetales	Nocardioidaceae	Nocardioides	Continuous variable 'balsam_fir': positive log2FoldChange indicates higher taxon abundance at higher values of balsam_fir; negative log2FoldChange indicates higher abundance at lower values of balsam_fir.
2a39f0b75d31d00b3136b2edbe82962e	0.121823008	16.58420895	2.021969767	8.202006388	2.36407732633166e-16	3.8298052686573e-14	Bacteria	Actinobacteria	Actinobacteria	Actinomycetales	Pseudonocardiaceae	Actinomycetospora	Continuous variable 'balsam_fir': positive log2FoldChange indicates higher taxon abundance at higher values of balsam_fir; negative log2FoldChange indicates higher abundance at lower values of balsam_fir.
1e34beb8905084c0edae15ec5d4de87d	0.079366965	-10.62334461	2.021954936	-5.253996727	1.48833525832059e-07	8.03701039493117e-06	Bacteria	Firmicutes	Erysipelotrichi	Erysipelotrichales	Erysipelotrichaceae	Allobaculum	Continuous variable 'balsam_fir': positive log2FoldChange indicates higher taxon abundance at higher values of balsam_fir; negative log2FoldChange indicates higher abundance at lower values of balsam_fir.
d37a2c4cde8dee94466a4f3c6755ea99	129.9645569	0.430593447	0.117157786	3.67532932	0.000237543	0.009620484	Bacteria	Firmicutes	Clostridia	Clostridiales	[Mogibacteriaceae]	Mogibacterium	Continuous variable 'balsam_fir': positive log2FoldChange indicates higher taxon abundance at higher values of balsam_fir; negative log2FoldChange indicates higher abundance at lower values of balsam_fir.
c45922702d3dc5944ec7e4d4deff482b	11046.10216	0.242199882	0.075647971	3.201670569	0.001366332	0.036890952	Bacteria	Firmicutes	Clostridia	Clostridiales	Lachnospiraceae	Roseburia	Continuous variable 'balsam_fir': positive log2FoldChange indicates higher taxon abundance at higher values of balsam_fir; negative log2FoldChange indicates higher abundance at lower values of balsam_fir.
