# Supplementary material for: Forage quality shapes physiological and gut microbial responses in moose (Alces alces) of Isle Royale National Park
Source: Sci Rep. 2026 Jan 27;16:3724. doi: 10.1038/s41598-026-35555-w (PMC12852835; doi:10.1038/s41598-026-35555-w)
Supplement: Supplementary file 9 — Supplementary Material 9 [file 41598_2026_35555_MOESM9_ESM.csv]

	baseMean	log2FoldChange	lfcSE	stat	pvalue	padj	Rank1	Rank2	Rank3	Rank4	effect_direction
ID_2187	29.59033852	0.025645298	0.086070258	0.297957725	0.76573543	0.89951757	KEGG2011	K1001100 Metabolism	Biosynthesis of Polyketides and Terpenoids	K1001051 Biosynthesis of ansamycins	Factor variable 'age', contrast adult vs calf: positive log2FoldChange indicates higher KO abundance in level 'adult' compared to level 'calf'; negative log2FoldChange indicates higher abundance in 'calf' compared to 'adult'.
ID_2189	21.0064959	-0.167438339	0.099704363	-1.679348156	0.093084211	0.699820875	KEGG2011	K1001100 Metabolism	Biosynthesis of Polyketides and Terpenoids	K1000253 Tetracycline biosynthesis	Factor variable 'age', contrast adult vs calf: positive log2FoldChange indicates higher KO abundance in level 'adult' compared to level 'calf'; negative log2FoldChange indicates higher abundance in 'calf' compared to 'adult'.
ID_2195	44.07087544	0.002890741	0.081541378	0.035451222	0.971719941	0.988960821	KEGG2011	K1001100 Metabolism	Biosynthesis of Polyketides and Terpenoids	K1000523 Polyketide sugar unit biosynthesis	Factor variable 'age', contrast adult vs calf: positive log2FoldChange indicates higher KO abundance in level 'adult' compared to level 'calf'; negative log2FoldChange indicates higher abundance in 'calf' compared to 'adult'.
ID_2202	3.525084858	-0.150403141	0.435881993	-0.345054724	0.73005323	0.89951757	KEGG2011	K1001100 Metabolism	Biosynthesis of Polyketides and Terpenoids	K1001053 Biosynthesis of siderophore group nonribosomal peptides	Factor variable 'age', contrast adult vs calf: positive log2FoldChange indicates higher KO abundance in level 'adult' compared to level 'calf'; negative log2FoldChange indicates higher abundance in 'calf' compared to 'adult'.
ID_2215	13.7148684	-0.106313202	0.113745788	-0.934656163	0.349965525	0.699820875	KEGG2011	K1001100 Metabolism	Biosynthesis of Polyketides and Terpenoids	K1001055 Biosynthesis of vancomycin group antibiotics	Factor variable 'age', contrast adult vs calf: positive log2FoldChange indicates higher KO abundance in level 'adult' compared to level 'calf'; negative log2FoldChange indicates higher abundance in 'calf' compared to 'adult'.
ID_2229	110.1759258	0.02350891	0.080773474	0.29104741	0.77101506	0.89951757	KEGG2011	K1001100 Metabolism	Biosynthesis of Polyketides and Terpenoids	K1000900 Terpenoid backbone biosynthesis	Factor variable 'age', contrast adult vs calf: positive log2FoldChange indicates higher KO abundance in level 'adult' compared to level 'calf'; negative log2FoldChange indicates higher abundance in 'calf' compared to 'adult'.
ID_2242	10.47879758	0.136455996	0.130728721	1.043810379	0.296573128	0.699820875	KEGG2011	K1001100 Metabolism	Biosynthesis of Polyketides and Terpenoids	K1000903 Limonene and pinene degradation	Factor variable 'age', contrast adult vs calf: positive log2FoldChange indicates higher KO abundance in level 'adult' compared to level 'calf'; negative log2FoldChange indicates higher abundance in 'calf' compared to 'adult'.
ID_2249	10.67885781	-0.046572338	0.128615908	-0.362104024	0.717274296	0.89951757	KEGG2011	K1001100 Metabolism	Biosynthesis of Polyketides and Terpenoids	K1000908 Zeatin biosynthesis	Factor variable 'age', contrast adult vs calf: positive log2FoldChange indicates higher KO abundance in level 'adult' compared to level 'calf'; negative log2FoldChange indicates higher abundance in 'calf' compared to 'adult'.
ID_2253	12.21649566	-0.100672016	0.116384833	-0.86499257	0.387042867	0.699820875	KEGG2011	K1001100 Metabolism	Biosynthesis of Polyketides and Terpenoids	K1000906 Carotenoid biosynthesis	Factor variable 'age', contrast adult vs calf: positive log2FoldChange indicates higher KO abundance in level 'adult' compared to level 'calf'; negative log2FoldChange indicates higher abundance in 'calf' compared to 'adult'.
ID_2332	2.243066437	-0.293236682	0.333889587	-0.878244467	0.379811065	0.699820875	KEGG2011	K1001100 Metabolism	Xenobiotics Biodegradation and Metabolism	K1000930 Caprolactam degradation	Factor variable 'age', contrast adult vs calf: positive log2FoldChange indicates higher KO abundance in level 'adult' compared to level 'calf'; negative log2FoldChange indicates higher abundance in 'calf' compared to 'adult'.
ID_2336	6.631131335	0.18916746	0.166269094	1.137718716	0.255237956	0.699820875	KEGG2011	K1001100 Metabolism	Xenobiotics Biodegradation and Metabolism	K1000621 Dioxin degradation	Factor variable 'age', contrast adult vs calf: positive log2FoldChange indicates higher KO abundance in level 'adult' compared to level 'calf'; negative log2FoldChange indicates higher abundance in 'calf' compared to 'adult'.
ID_2343	7.134572933	0.204630303	0.160910632	1.271701568	0.203479173	0.699820875	KEGG2011	K1001100 Metabolism	Xenobiotics Biodegradation and Metabolism	K1000622 Xylene degradation	Factor variable 'age', contrast adult vs calf: positive log2FoldChange indicates higher KO abundance in level 'adult' compared to level 'calf'; negative log2FoldChange indicates higher abundance in 'calf' compared to 'adult'.
ID_2351	7.899224518	-0.298005047	0.145255303	-2.05159496	0.040209042	0.699820875	KEGG2011	K1001100 Metabolism	Xenobiotics Biodegradation and Metabolism	K1000361 Chlorocyclohexane and chlorobenzene degradation	Factor variable 'age', contrast adult vs calf: positive log2FoldChange indicates higher KO abundance in level 'adult' compared to level 'calf'; negative log2FoldChange indicates higher abundance in 'calf' compared to 'adult'.
ID_2366	28.80845807	0.002540376	0.091671237	0.027711809	0.977892005	0.988960821	KEGG2011	K1001100 Metabolism	Xenobiotics Biodegradation and Metabolism	3-Chloroacrylic acid degradation	Factor variable 'age', contrast adult vs calf: positive log2FoldChange indicates higher KO abundance in level 'adult' compared to level 'calf'; negative log2FoldChange indicates higher abundance in 'calf' compared to 'adult'.
ID_2370	0.019478128	0.350765376	3.620021792	0.096895929	0.922809041	0.988960821	KEGG2011	K1001100 Metabolism	Xenobiotics Biodegradation and Metabolism	K1000351 Trichloro-2,2-bis(4-chlorophenyl)ethane (DDT) degradation	Factor variable 'age', contrast adult vs calf: positive log2FoldChange indicates higher KO abundance in level 'adult' compared to level 'calf'; negative log2FoldChange indicates higher abundance in 'calf' compared to 'adult'.
ID_2374	0.961389171	0.142545236	0.475758807	0.299616599	0.764469621	0.89951757	KEGG2011	K1001100 Metabolism	Xenobiotics Biodegradation and Metabolism	K1000623 Toluene degradation	Factor variable 'age', contrast adult vs calf: positive log2FoldChange indicates higher KO abundance in level 'adult' compared to level 'calf'; negative log2FoldChange indicates higher abundance in 'calf' compared to 'adult'.
ID_2381	11.59919178	0.214401042	0.127634712	1.67980198	0.09299585	0.699820875	KEGG2011	K1001100 Metabolism	Xenobiotics Biodegradation and Metabolism	1,2-Dichloroethane degradation	Factor variable 'age', contrast adult vs calf: positive log2FoldChange indicates higher KO abundance in level 'adult' compared to level 'calf'; negative log2FoldChange indicates higher abundance in 'calf' compared to 'adult'.
ID_2389	3.562063029	0.094099347	0.24147648	0.389683279	0.696770762	0.89951757	KEGG2011	K1001100 Metabolism	Xenobiotics Biodegradation and Metabolism	K1000625 Chloroalkane and chloroalkene degradation	Factor variable 'age', contrast adult vs calf: positive log2FoldChange indicates higher KO abundance in level 'adult' compared to level 'calf'; negative log2FoldChange indicates higher abundance in 'calf' compared to 'adult'.
ID_2402	9.895192218	0.166461676	0.134152264	1.240841349	0.214664363	0.699820875	KEGG2011	K1001100 Metabolism	Xenobiotics Biodegradation and Metabolism	K1000643 Styrene degradation	Factor variable 'age', contrast adult vs calf: positive log2FoldChange indicates higher KO abundance in level 'adult' compared to level 'calf'; negative log2FoldChange indicates higher abundance in 'calf' compared to 'adult'.
ID_2409	7.427308114	0.002108234	0.152373051	0.013836	0.988960821	0.988960821	KEGG2011	K1001100 Metabolism	Xenobiotics Biodegradation and Metabolism	K1000627 Aminobenzoate degradation	Factor variable 'age', contrast adult vs calf: positive log2FoldChange indicates higher KO abundance in level 'adult' compared to level 'calf'; negative log2FoldChange indicates higher abundance in 'calf' compared to 'adult'.
ID_2414	0.178801788	0.314494481	0.905668536	0.347251195	0.728402613	0.89951757	KEGG2011	K1001100 Metabolism	Xenobiotics Biodegradation and Metabolism	K1000626 Naphthalene degradation	Factor variable 'age', contrast adult vs calf: positive log2FoldChange indicates higher KO abundance in level 'adult' compared to level 'calf'; negative log2FoldChange indicates higher abundance in 'calf' compared to 'adult'.
ID_2420	8.278844111	0.135939508	0.145570071	0.933842426	0.350385181	0.699820875	KEGG2011	K1001100 Metabolism	Xenobiotics Biodegradation and Metabolism	K1000642 Ethylbenzene degradation	Factor variable 'age', contrast adult vs calf: positive log2FoldChange indicates higher KO abundance in level 'adult' compared to level 'calf'; negative log2FoldChange indicates higher abundance in 'calf' compared to 'adult'.
ID_2424	6.762809198	0.205239495	0.165226898	1.242167575	0.21417474	0.699820875	KEGG2011	K1001100 Metabolism	Xenobiotics Biodegradation and Metabolism	Fluorene degradation	Factor variable 'age', contrast adult vs calf: positive log2FoldChange indicates higher KO abundance in level 'adult' compared to level 'calf'; negative log2FoldChange indicates higher abundance in 'calf' compared to 'adult'.
ID_2429	6.786489923	0.151424217	0.16292153	0.929430368	0.352666096	0.699820875	KEGG2011	K1001100 Metabolism	Xenobiotics Biodegradation and Metabolism	Carbazole degradation	Factor variable 'age', contrast adult vs calf: positive log2FoldChange indicates higher KO abundance in level 'adult' compared to level 'calf'; negative log2FoldChange indicates higher abundance in 'calf' compared to 'adult'.
ID_2435	30.29708702	-0.084463942	0.096186746	-0.878124541	0.379876137	0.699820875	KEGG2011	K1001100 Metabolism	Xenobiotics Biodegradation and Metabolism	Benzoate degradation via CoA ligation	Factor variable 'age', contrast adult vs calf: positive log2FoldChange indicates higher KO abundance in level 'adult' compared to level 'calf'; negative log2FoldChange indicates higher abundance in 'calf' compared to 'adult'.
ID_2474	9.59146809	0.209969725	0.137060833	1.531945489	0.125535887	0.699820875	KEGG2011	K1001100 Metabolism	Xenobiotics Biodegradation and Metabolism	K1000362 Benzoate degradation	Factor variable 'age', contrast adult vs calf: positive log2FoldChange indicates higher KO abundance in level 'adult' compared to level 'calf'; negative log2FoldChange indicates higher abundance in 'calf' compared to 'adult'.
ID_2489	0.815519032	0.057172722	0.47218615	0.121080896	0.903626961	0.988960821	KEGG2011	K1001100 Metabolism	Xenobiotics Biodegradation and Metabolism	K1000791 Atrazine degradation	Factor variable 'age', contrast adult vs calf: positive log2FoldChange indicates higher KO abundance in level 'adult' compared to level 'calf'; negative log2FoldChange indicates higher abundance in 'calf' compared to 'adult'.
ID_2497	0.266330964	-0.332569491	0.720003682	-0.461899708	0.644153243	0.89951757	KEGG2011	K1001100 Metabolism	Xenobiotics Biodegradation and Metabolism	K1000363 Bisphenol degradation	Factor variable 'age', contrast adult vs calf: positive log2FoldChange indicates higher KO abundance in level 'adult' compared to level 'calf'; negative log2FoldChange indicates higher abundance in 'calf' compared to 'adult'.
ID_2503	19.79737158	-0.093748916	0.100594182	-0.931951672	0.351361502	0.699820875	KEGG2011	K1001100 Metabolism	Xenobiotics Biodegradation and Metabolism	K1000624 Polycyclic aromatic hydrocarbon degradation	Factor variable 'age', contrast adult vs calf: positive log2FoldChange indicates higher KO abundance in level 'adult' compared to level 'calf'; negative log2FoldChange indicates higher abundance in 'calf' compared to 'adult'.
ID_2514	34.23370398	-0.103504587	0.086640091	-1.19465002	0.232223797	0.699820875	KEGG2011	K1001100 Metabolism	Xenobiotics Biodegradation and Metabolism	K1000633 Nitrotoluene degradation	Factor variable 'age', contrast adult vs calf: positive log2FoldChange indicates higher KO abundance in level 'adult' compared to level 'calf'; negative log2FoldChange indicates higher abundance in 'calf' compared to 'adult'.
ID_2526	3.279510867	-0.257491294	0.286096147	-0.900016644	0.368111393	0.699820875	KEGG2011	K1001100 Metabolism	Xenobiotics Biodegradation and Metabolism	K1000281 Geraniol degradation	Factor variable 'age', contrast adult vs calf: positive log2FoldChange indicates higher KO abundance in level 'adult' compared to level 'calf'; negative log2FoldChange indicates higher abundance in 'calf' compared to 'adult'.
ID_2536	0.737095112	-1.056066922	0.523665501	-2.01668225	0.043728683	0.699820875	KEGG2011	K1001100 Metabolism	Xenobiotics Biodegradation and Metabolism	K1000364 Fluorobenzoate degradation	Factor variable 'age', contrast adult vs calf: positive log2FoldChange indicates higher KO abundance in level 'adult' compared to level 'calf'; negative log2FoldChange indicates higher abundance in 'calf' compared to 'adult'.
ID_2540	1.825903332	0.302184422	0.374636165	0.806607719	0.419892525	0.699820875	KEGG2011	K1001100 Metabolism	Xenobiotics Biodegradation and Metabolism	K1000980 Metabolism of xenobiotics by cytochrome P450	Factor variable 'age', contrast adult vs calf: positive log2FoldChange indicates higher KO abundance in level 'adult' compared to level 'calf'; negative log2FoldChange indicates higher abundance in 'calf' compared to 'adult'.
ID_2546	1.836230584	0.312907939	0.374856597	0.834740383	0.403863899	0.699820875	KEGG2011	K1001100 Metabolism	Xenobiotics Biodegradation and Metabolism	K1000982 Drug metabolism - cytochrome P450	Factor variable 'age', contrast adult vs calf: positive log2FoldChange indicates higher KO abundance in level 'adult' compared to level 'calf'; negative log2FoldChange indicates higher abundance in 'calf' compared to 'adult'.
ID_2562	98.55513013	-0.048276534	0.082661696	-0.584025449	0.55920319	0.889641439	KEGG2011	K1001100 Metabolism	Xenobiotics Biodegradation and Metabolism	K1000983 Drug metabolism - other enzymes	Factor variable 'age', contrast adult vs calf: positive log2FoldChange indicates higher KO abundance in level 'adult' compared to level 'calf'; negative log2FoldChange indicates higher abundance in 'calf' compared to 'adult'.
