# Supplementary material for: Forage quality shapes physiological and gut microbial responses in moose (Alces alces) of Isle Royale National Park
Source: Sci Rep. 2026 Jan 27;16:3724. doi: 10.1038/s41598-026-35555-w (PMC12852835; doi:10.1038/s41598-026-35555-w)
Supplement: Supplementary file 10 — Supplementary Material 10 [file 41598_2026_35555_MOESM10_ESM.csv]

	baseMean	log2FoldChange	lfcSE	stat	pvalue	padj	Rank1	Rank2	Rank3	Rank4	effect_direction
ID_2187	29.59033852	0.009174245	0.035536032	0.258167387	0.796277726	0.901450111	KEGG2011	K1001100 Metabolism	Biosynthesis of Polyketides and Terpenoids	K1001051 Biosynthesis of ansamycins	Continuous variable 'UN_C': positive log2FoldChange indicates higher KO abundance at higher values of UN_C; negative log2FoldChange indicates higher abundance at lower values of UN_C.
ID_2189	21.0064959	0.01970308	0.042495801	0.463647681	0.642900187	0.833389131	KEGG2011	K1001100 Metabolism	Biosynthesis of Polyketides and Terpenoids	K1000253 Tetracycline biosynthesis	Continuous variable 'UN_C': positive log2FoldChange indicates higher KO abundance at higher values of UN_C; negative log2FoldChange indicates higher abundance at lower values of UN_C.
ID_2195	44.07087544	0.020744545	0.033822644	0.613333054	0.539656142	0.756448168	KEGG2011	K1001100 Metabolism	Biosynthesis of Polyketides and Terpenoids	K1000523 Polyketide sugar unit biosynthesis	Continuous variable 'UN_C': positive log2FoldChange indicates higher KO abundance at higher values of UN_C; negative log2FoldChange indicates higher abundance at lower values of UN_C.
ID_2202	3.525084858	0.389089411	0.178063217	2.185119514	0.028880085	0.756448168	KEGG2011	K1001100 Metabolism	Biosynthesis of Polyketides and Terpenoids	K1001053 Biosynthesis of siderophore group nonribosomal peptides	Continuous variable 'UN_C': positive log2FoldChange indicates higher KO abundance at higher values of UN_C; negative log2FoldChange indicates higher abundance at lower values of UN_C.
ID_2215	13.7148684	0.005433265	0.048777614	0.111388485	0.911308291	0.911308291	KEGG2011	K1001100 Metabolism	Biosynthesis of Polyketides and Terpenoids	K1001055 Biosynthesis of vancomycin group antibiotics	Continuous variable 'UN_C': positive log2FoldChange indicates higher KO abundance at higher values of UN_C; negative log2FoldChange indicates higher abundance at lower values of UN_C.
ID_2229	110.1759258	-0.022428789	0.032726734	-0.685335389	0.493132305	0.756448168	KEGG2011	K1001100 Metabolism	Biosynthesis of Polyketides and Terpenoids	K1000900 Terpenoid backbone biosynthesis	Continuous variable 'UN_C': positive log2FoldChange indicates higher KO abundance at higher values of UN_C; negative log2FoldChange indicates higher abundance at lower values of UN_C.
ID_2242	10.47879758	-0.065240976	0.054026979	-1.207562901	0.227215437	0.756448168	KEGG2011	K1001100 Metabolism	Biosynthesis of Polyketides and Terpenoids	K1000903 Limonene and pinene degradation	Continuous variable 'UN_C': positive log2FoldChange indicates higher KO abundance at higher values of UN_C; negative log2FoldChange indicates higher abundance at lower values of UN_C.
ID_2249	10.67885781	-0.070698478	0.054477118	-1.297764644	0.194368222	0.756448168	KEGG2011	K1001100 Metabolism	Biosynthesis of Polyketides and Terpenoids	K1000908 Zeatin biosynthesis	Continuous variable 'UN_C': positive log2FoldChange indicates higher KO abundance at higher values of UN_C; negative log2FoldChange indicates higher abundance at lower values of UN_C.
ID_2253	12.21649566	-0.055176174	0.049545787	-1.113640061	0.265433633	0.756448168	KEGG2011	K1001100 Metabolism	Biosynthesis of Polyketides and Terpenoids	K1000906 Carotenoid biosynthesis	Continuous variable 'UN_C': positive log2FoldChange indicates higher KO abundance at higher values of UN_C; negative log2FoldChange indicates higher abundance at lower values of UN_C.
ID_2332	2.243066437	0.167431264	0.144753927	1.156661293	0.24741077	0.756448168	KEGG2011	K1001100 Metabolism	Xenobiotics Biodegradation and Metabolism	K1000930 Caprolactam degradation	Continuous variable 'UN_C': positive log2FoldChange indicates higher KO abundance at higher values of UN_C; negative log2FoldChange indicates higher abundance at lower values of UN_C.
ID_2336	6.631131335	0.065582224	0.068902449	0.951812681	0.34119199	0.756448168	KEGG2011	K1001100 Metabolism	Xenobiotics Biodegradation and Metabolism	K1000621 Dioxin degradation	Continuous variable 'UN_C': positive log2FoldChange indicates higher KO abundance at higher values of UN_C; negative log2FoldChange indicates higher abundance at lower values of UN_C.
ID_2343	7.134572933	0.072643419	0.066594695	1.090828927	0.275348166	0.756448168	KEGG2011	K1001100 Metabolism	Xenobiotics Biodegradation and Metabolism	K1000622 Xylene degradation	Continuous variable 'UN_C': positive log2FoldChange indicates higher KO abundance at higher values of UN_C; negative log2FoldChange indicates higher abundance at lower values of UN_C.
ID_2351	7.899224518	0.012279768	0.064904781	0.189196672	0.849938676	0.901450111	KEGG2011	K1001100 Metabolism	Xenobiotics Biodegradation and Metabolism	K1000361 Chlorocyclohexane and chlorobenzene degradation	Continuous variable 'UN_C': positive log2FoldChange indicates higher KO abundance at higher values of UN_C; negative log2FoldChange indicates higher abundance at lower values of UN_C.
ID_2366	28.80845807	0.009024723	0.037081318	0.243376542	0.807713714	0.901450111	KEGG2011	K1001100 Metabolism	Xenobiotics Biodegradation and Metabolism	3-Chloroacrylic acid degradation	Continuous variable 'UN_C': positive log2FoldChange indicates higher KO abundance at higher values of UN_C; negative log2FoldChange indicates higher abundance at lower values of UN_C.
ID_2370	0.019478128	-0.305591229	1.454003538	-0.210172273	0.833533219	0.901450111	KEGG2011	K1001100 Metabolism	Xenobiotics Biodegradation and Metabolism	K1000351 Trichloro-2,2-bis(4-chlorophenyl)ethane (DDT) degradation	Continuous variable 'UN_C': positive log2FoldChange indicates higher KO abundance at higher values of UN_C; negative log2FoldChange indicates higher abundance at lower values of UN_C.
ID_2374	0.961389171	-0.163544575	0.193445755	-0.845428609	0.397871577	0.756448168	KEGG2011	K1001100 Metabolism	Xenobiotics Biodegradation and Metabolism	K1000623 Toluene degradation	Continuous variable 'UN_C': positive log2FoldChange indicates higher KO abundance at higher values of UN_C; negative log2FoldChange indicates higher abundance at lower values of UN_C.
ID_2381	11.59919178	-0.078738227	0.052079297	-1.511891125	0.130561562	0.756448168	KEGG2011	K1001100 Metabolism	Xenobiotics Biodegradation and Metabolism	1,2-Dichloroethane degradation	Continuous variable 'UN_C': positive log2FoldChange indicates higher KO abundance at higher values of UN_C; negative log2FoldChange indicates higher abundance at lower values of UN_C.
ID_2389	3.562063029	0.038343669	0.099753643	0.38438365	0.700694117	0.873769902	KEGG2011	K1001100 Metabolism	Xenobiotics Biodegradation and Metabolism	K1000625 Chloroalkane and chloroalkene degradation	Continuous variable 'UN_C': positive log2FoldChange indicates higher KO abundance at higher values of UN_C; negative log2FoldChange indicates higher abundance at lower values of UN_C.
ID_2402	9.895192218	0.035934525	0.055717935	0.644936423	0.518968387	0.756448168	KEGG2011	K1001100 Metabolism	Xenobiotics Biodegradation and Metabolism	K1000643 Styrene degradation	Continuous variable 'UN_C': positive log2FoldChange indicates higher KO abundance at higher values of UN_C; negative log2FoldChange indicates higher abundance at lower values of UN_C.
ID_2409	7.427308114	0.087081358	0.064965485	1.340424973	0.180107221	0.756448168	KEGG2011	K1001100 Metabolism	Xenobiotics Biodegradation and Metabolism	K1000627 Aminobenzoate degradation	Continuous variable 'UN_C': positive log2FoldChange indicates higher KO abundance at higher values of UN_C; negative log2FoldChange indicates higher abundance at lower values of UN_C.
ID_2414	0.178801788	-0.450348113	0.371823704	-1.211187205	0.225823665	0.756448168	KEGG2011	K1001100 Metabolism	Xenobiotics Biodegradation and Metabolism	K1000626 Naphthalene degradation	Continuous variable 'UN_C': positive log2FoldChange indicates higher KO abundance at higher values of UN_C; negative log2FoldChange indicates higher abundance at lower values of UN_C.
ID_2420	8.278844111	0.064617943	0.060907337	1.060922151	0.288725281	0.756448168	KEGG2011	K1001100 Metabolism	Xenobiotics Biodegradation and Metabolism	K1000642 Ethylbenzene degradation	Continuous variable 'UN_C': positive log2FoldChange indicates higher KO abundance at higher values of UN_C; negative log2FoldChange indicates higher abundance at lower values of UN_C.
ID_2424	6.762809198	0.055192797	0.068239504	0.808810056	0.418624411	0.756448168	KEGG2011	K1001100 Metabolism	Xenobiotics Biodegradation and Metabolism	Fluorene degradation	Continuous variable 'UN_C': positive log2FoldChange indicates higher KO abundance at higher values of UN_C; negative log2FoldChange indicates higher abundance at lower values of UN_C.
ID_2429	6.786489923	0.054205354	0.067888289	0.798449253	0.424609831	0.756448168	KEGG2011	K1001100 Metabolism	Xenobiotics Biodegradation and Metabolism	Carbazole degradation	Continuous variable 'UN_C': positive log2FoldChange indicates higher KO abundance at higher values of UN_C; negative log2FoldChange indicates higher abundance at lower values of UN_C.
ID_2435	30.29708702	0.014370089	0.040691911	0.353143616	0.723980776	0.873769902	KEGG2011	K1001100 Metabolism	Xenobiotics Biodegradation and Metabolism	Benzoate degradation via CoA ligation	Continuous variable 'UN_C': positive log2FoldChange indicates higher KO abundance at higher values of UN_C; negative log2FoldChange indicates higher abundance at lower values of UN_C.
ID_2474	9.59146809	0.031730306	0.056523531	0.561364537	0.574549055	0.77343142	KEGG2011	K1001100 Metabolism	Xenobiotics Biodegradation and Metabolism	K1000362 Benzoate degradation	Continuous variable 'UN_C': positive log2FoldChange indicates higher KO abundance at higher values of UN_C; negative log2FoldChange indicates higher abundance at lower values of UN_C.
ID_2489	0.815519032	0.239426076	0.196242999	1.220049007	0.222446298	0.756448168	KEGG2011	K1001100 Metabolism	Xenobiotics Biodegradation and Metabolism	K1000791 Atrazine degradation	Continuous variable 'UN_C': positive log2FoldChange indicates higher KO abundance at higher values of UN_C; negative log2FoldChange indicates higher abundance at lower values of UN_C.
ID_2497	0.266330964	0.044293249	0.300836544	0.147233604	0.882947637	0.908916685	KEGG2011	K1001100 Metabolism	Xenobiotics Biodegradation and Metabolism	K1000363 Bisphenol degradation	Continuous variable 'UN_C': positive log2FoldChange indicates higher KO abundance at higher values of UN_C; negative log2FoldChange indicates higher abundance at lower values of UN_C.
ID_2503	19.79737158	0.054997921	0.04130496	1.331508879	0.183021625	0.756448168	KEGG2011	K1001100 Metabolism	Xenobiotics Biodegradation and Metabolism	K1000624 Polycyclic aromatic hydrocarbon degradation	Continuous variable 'UN_C': positive log2FoldChange indicates higher KO abundance at higher values of UN_C; negative log2FoldChange indicates higher abundance at lower values of UN_C.
ID_2514	34.23370398	0.02861596	0.036393213	0.786299372	0.43169212	0.756448168	KEGG2011	K1001100 Metabolism	Xenobiotics Biodegradation and Metabolism	K1000633 Nitrotoluene degradation	Continuous variable 'UN_C': positive log2FoldChange indicates higher KO abundance at higher values of UN_C; negative log2FoldChange indicates higher abundance at lower values of UN_C.
ID_2526	3.279510867	0.079215168	0.124469166	0.636424027	0.524500084	0.756448168	KEGG2011	K1001100 Metabolism	Xenobiotics Biodegradation and Metabolism	K1000281 Geraniol degradation	Continuous variable 'UN_C': positive log2FoldChange indicates higher KO abundance at higher values of UN_C; negative log2FoldChange indicates higher abundance at lower values of UN_C.
ID_2536	0.737095112	0.199991486	0.24223121	0.825622289	0.409018388	0.756448168	KEGG2011	K1001100 Metabolism	Xenobiotics Biodegradation and Metabolism	K1000364 Fluorobenzoate degradation	Continuous variable 'UN_C': positive log2FoldChange indicates higher KO abundance at higher values of UN_C; negative log2FoldChange indicates higher abundance at lower values of UN_C.
ID_2540	1.825903332	-0.107919371	0.149540332	-0.721674015	0.470494922	0.756448168	KEGG2011	K1001100 Metabolism	Xenobiotics Biodegradation and Metabolism	K1000980 Metabolism of xenobiotics by cytochrome P450	Continuous variable 'UN_C': positive log2FoldChange indicates higher KO abundance at higher values of UN_C; negative log2FoldChange indicates higher abundance at lower values of UN_C.
ID_2546	1.836230584	-0.126141679	0.149238425	-0.845235933	0.397979124	0.756448168	KEGG2011	K1001100 Metabolism	Xenobiotics Biodegradation and Metabolism	K1000982 Drug metabolism - cytochrome P450	Continuous variable 'UN_C': positive log2FoldChange indicates higher KO abundance at higher values of UN_C; negative log2FoldChange indicates higher abundance at lower values of UN_C.
ID_2562	98.55513013	-0.020813038	0.033989961	-0.612328979	0.54032012	0.756448168	KEGG2011	K1001100 Metabolism	Xenobiotics Biodegradation and Metabolism	K1000983 Drug metabolism - other enzymes	Continuous variable 'UN_C': positive log2FoldChange indicates higher KO abundance at higher values of UN_C; negative log2FoldChange indicates higher abundance at lower values of UN_C.
