# Supplementary material for: Forage quality shapes physiological and gut microbial responses in moose (Alces alces) of Isle Royale National Park
Source: Sci Rep. 2026 Jan 27;16:3724. doi: 10.1038/s41598-026-35555-w (PMC12852835; doi:10.1038/s41598-026-35555-w)
Supplement: Supplementary file 11 — Supplementary Material 11 [file 41598_2026_35555_MOESM11_ESM.csv]

	baseMean	log2FoldChange	lfcSE	stat	pvalue	padj	Rank1	Rank2	Rank3	Rank4	effect_direction
ID_2187	29.59033852	-0.047906445	0.035369069	-1.354472875	0.175585562	0.465577054	KEGG2011	K1001100 Metabolism	Biosynthesis of Polyketides and Terpenoids	K1001051 Biosynthesis of ansamycins	Continuous variable 'balsam_fir': positive log2FoldChange indicates higher KO abundance at higher values of balsam_fir; negative log2FoldChange indicates higher abundance at lower values of balsam_fir.
ID_2189	21.0064959	0.000690338	0.043887757	0.015729636	0.987450084	0.987450084	KEGG2011	K1001100 Metabolism	Biosynthesis of Polyketides and Terpenoids	K1000253 Tetracycline biosynthesis	Continuous variable 'balsam_fir': positive log2FoldChange indicates higher KO abundance at higher values of balsam_fir; negative log2FoldChange indicates higher abundance at lower values of balsam_fir.
ID_2195	44.07087544	-0.035326255	0.03442497	-1.026181143	0.304806208	0.484918967	KEGG2011	K1001100 Metabolism	Biosynthesis of Polyketides and Terpenoids	K1000523 Polyketide sugar unit biosynthesis	Continuous variable 'balsam_fir': positive log2FoldChange indicates higher KO abundance at higher values of balsam_fir; negative log2FoldChange indicates higher abundance at lower values of balsam_fir.
ID_2202	3.525084858	0.279651465	0.18431035	1.517285738	0.129194557	0.393236622	KEGG2011	K1001100 Metabolism	Biosynthesis of Polyketides and Terpenoids	K1001053 Biosynthesis of siderophore group nonribosomal peptides	Continuous variable 'balsam_fir': positive log2FoldChange indicates higher KO abundance at higher values of balsam_fir; negative log2FoldChange indicates higher abundance at lower values of balsam_fir.
ID_2215	13.7148684	-0.031982135	0.048750663	-0.656034874	0.511801686	0.66344663	KEGG2011	K1001100 Metabolism	Biosynthesis of Polyketides and Terpenoids	K1001055 Biosynthesis of vancomycin group antibiotics	Continuous variable 'balsam_fir': positive log2FoldChange indicates higher KO abundance at higher values of balsam_fir; negative log2FoldChange indicates higher abundance at lower values of balsam_fir.
ID_2229	110.1759258	-0.041166782	0.033044267	-1.245807094	0.212835225	0.465577054	KEGG2011	K1001100 Metabolism	Biosynthesis of Polyketides and Terpenoids	K1000900 Terpenoid backbone biosynthesis	Continuous variable 'balsam_fir': positive log2FoldChange indicates higher KO abundance at higher values of balsam_fir; negative log2FoldChange indicates higher abundance at lower values of balsam_fir.
ID_2242	10.47879758	-0.09332867	0.053691405	-1.738242273	0.082168133	0.319542741	KEGG2011	K1001100 Metabolism	Biosynthesis of Polyketides and Terpenoids	K1000903 Limonene and pinene degradation	Continuous variable 'balsam_fir': positive log2FoldChange indicates higher KO abundance at higher values of balsam_fir; negative log2FoldChange indicates higher abundance at lower values of balsam_fir.
ID_2249	10.67885781	-0.132234419	0.05362009	-2.466135723	0.013657957	0.128348555	KEGG2011	K1001100 Metabolism	Biosynthesis of Polyketides and Terpenoids	K1000908 Zeatin biosynthesis	Continuous variable 'balsam_fir': positive log2FoldChange indicates higher KO abundance at higher values of balsam_fir; negative log2FoldChange indicates higher abundance at lower values of balsam_fir.
ID_2253	12.21649566	-0.073697791	0.049284752	-1.495346695	0.134823985	0.393236622	KEGG2011	K1001100 Metabolism	Biosynthesis of Polyketides and Terpenoids	K1000906 Carotenoid biosynthesis	Continuous variable 'balsam_fir': positive log2FoldChange indicates higher KO abundance at higher values of balsam_fir; negative log2FoldChange indicates higher abundance at lower values of balsam_fir.
ID_2332	2.243066437	0.041056177	0.150014687	0.273681049	0.784329743	0.863086963	KEGG2011	K1001100 Metabolism	Xenobiotics Biodegradation and Metabolism	K1000930 Caprolactam degradation	Continuous variable 'balsam_fir': positive log2FoldChange indicates higher KO abundance at higher values of balsam_fir; negative log2FoldChange indicates higher abundance at lower values of balsam_fir.
ID_2336	6.631131335	0.169977827	0.070887186	2.397863923	0.01649099	0.128348555	KEGG2011	K1001100 Metabolism	Xenobiotics Biodegradation and Metabolism	K1000621 Dioxin degradation	Continuous variable 'balsam_fir': positive log2FoldChange indicates higher KO abundance at higher values of balsam_fir; negative log2FoldChange indicates higher abundance at lower values of balsam_fir.
ID_2343	7.134572933	0.161611687	0.068491622	2.359583297	0.018295473	0.128348555	KEGG2011	K1001100 Metabolism	Xenobiotics Biodegradation and Metabolism	K1000622 Xylene degradation	Continuous variable 'balsam_fir': positive log2FoldChange indicates higher KO abundance at higher values of balsam_fir; negative log2FoldChange indicates higher abundance at lower values of balsam_fir.
ID_2351	7.899224518	-0.069726744	0.064516825	-1.080752858	0.279807063	0.484918967	KEGG2011	K1001100 Metabolism	Xenobiotics Biodegradation and Metabolism	K1000361 Chlorocyclohexane and chlorobenzene degradation	Continuous variable 'balsam_fir': positive log2FoldChange indicates higher KO abundance at higher values of balsam_fir; negative log2FoldChange indicates higher abundance at lower values of balsam_fir.
ID_2366	28.80845807	-0.027379773	0.037958919	-0.721300136	0.470724874	0.633668099	KEGG2011	K1001100 Metabolism	Xenobiotics Biodegradation and Metabolism	3-Chloroacrylic acid degradation	Continuous variable 'balsam_fir': positive log2FoldChange indicates higher KO abundance at higher values of balsam_fir; negative log2FoldChange indicates higher abundance at lower values of balsam_fir.
ID_2370	0.019478128	-0.231926869	1.474637294	-0.15727723	0.875026365	0.900762434	KEGG2011	K1001100 Metabolism	Xenobiotics Biodegradation and Metabolism	K1000351 Trichloro-2,2-bis(4-chlorophenyl)ethane (DDT) degradation	Continuous variable 'balsam_fir': positive log2FoldChange indicates higher KO abundance at higher values of balsam_fir; negative log2FoldChange indicates higher abundance at lower values of balsam_fir.
ID_2374	0.961389171	-0.145332319	0.195666053	-0.742756943	0.457628848	0.633668099	KEGG2011	K1001100 Metabolism	Xenobiotics Biodegradation and Metabolism	K1000623 Toluene degradation	Continuous variable 'balsam_fir': positive log2FoldChange indicates higher KO abundance at higher values of balsam_fir; negative log2FoldChange indicates higher abundance at lower values of balsam_fir.
ID_2381	11.59919178	-0.125829706	0.051337025	-2.45105177	0.014243947	0.128348555	KEGG2011	K1001100 Metabolism	Xenobiotics Biodegradation and Metabolism	1,2-Dichloroethane degradation	Continuous variable 'balsam_fir': positive log2FoldChange indicates higher KO abundance at higher values of balsam_fir; negative log2FoldChange indicates higher abundance at lower values of balsam_fir.
ID_2389	3.562063029	-0.025271258	0.099629682	-0.253651902	0.799764495	0.863086963	KEGG2011	K1001100 Metabolism	Xenobiotics Biodegradation and Metabolism	K1000625 Chloroalkane and chloroalkene degradation	Continuous variable 'balsam_fir': positive log2FoldChange indicates higher KO abundance at higher values of balsam_fir; negative log2FoldChange indicates higher abundance at lower values of balsam_fir.
ID_2402	9.895192218	0.112943437	0.057006583	1.981234983	0.047564928	0.208096559	KEGG2011	K1001100 Metabolism	Xenobiotics Biodegradation and Metabolism	K1000643 Styrene degradation	Continuous variable 'balsam_fir': positive log2FoldChange indicates higher KO abundance at higher values of balsam_fir; negative log2FoldChange indicates higher abundance at lower values of balsam_fir.
ID_2409	7.427308114	0.148996297	0.066549481	2.238879944	0.025163729	0.139926925	KEGG2011	K1001100 Metabolism	Xenobiotics Biodegradation and Metabolism	K1000627 Aminobenzoate degradation	Continuous variable 'balsam_fir': positive log2FoldChange indicates higher KO abundance at higher values of balsam_fir; negative log2FoldChange indicates higher abundance at lower values of balsam_fir.
ID_2414	0.178801788	-0.335297365	0.38753419	-0.865207185	0.386925082	0.588799038	KEGG2011	K1001100 Metabolism	Xenobiotics Biodegradation and Metabolism	K1000626 Naphthalene degradation	Continuous variable 'balsam_fir': positive log2FoldChange indicates higher KO abundance at higher values of balsam_fir; negative log2FoldChange indicates higher abundance at lower values of balsam_fir.
ID_2420	8.278844111	0.068777747	0.061884669	1.111385872	0.266402291	0.484918967	KEGG2011	K1001100 Metabolism	Xenobiotics Biodegradation and Metabolism	K1000642 Ethylbenzene degradation	Continuous variable 'balsam_fir': positive log2FoldChange indicates higher KO abundance at higher values of balsam_fir; negative log2FoldChange indicates higher abundance at lower values of balsam_fir.
ID_2424	6.762809198	0.165605475	0.070208338	2.358772189	0.018335508	0.128348555	KEGG2011	K1001100 Metabolism	Xenobiotics Biodegradation and Metabolism	Fluorene degradation	Continuous variable 'balsam_fir': positive log2FoldChange indicates higher KO abundance at higher values of balsam_fir; negative log2FoldChange indicates higher abundance at lower values of balsam_fir.
ID_2429	6.786489923	0.15338963	0.069802159	2.19749119	0.027985385	0.139926925	KEGG2011	K1001100 Metabolism	Xenobiotics Biodegradation and Metabolism	Carbazole degradation	Continuous variable 'balsam_fir': positive log2FoldChange indicates higher KO abundance at higher values of balsam_fir; negative log2FoldChange indicates higher abundance at lower values of balsam_fir.
ID_2435	30.29708702	-0.068109684	0.041951478	-1.623534767	0.104475137	0.365662981	KEGG2011	K1001100 Metabolism	Xenobiotics Biodegradation and Metabolism	Benzoate degradation via CoA ligation	Continuous variable 'balsam_fir': positive log2FoldChange indicates higher KO abundance at higher values of balsam_fir; negative log2FoldChange indicates higher abundance at lower values of balsam_fir.
ID_2474	9.59146809	0.061770182	0.057426522	1.075638564	0.282088933	0.484918967	KEGG2011	K1001100 Metabolism	Xenobiotics Biodegradation and Metabolism	K1000362 Benzoate degradation	Continuous variable 'balsam_fir': positive log2FoldChange indicates higher KO abundance at higher values of balsam_fir; negative log2FoldChange indicates higher abundance at lower values of balsam_fir.
ID_2489	0.815519032	0.254122594	0.199247211	1.275413555	0.202162903	0.465577054	KEGG2011	K1001100 Metabolism	Xenobiotics Biodegradation and Metabolism	K1000791 Atrazine degradation	Continuous variable 'balsam_fir': positive log2FoldChange indicates higher KO abundance at higher values of balsam_fir; negative log2FoldChange indicates higher abundance at lower values of balsam_fir.
ID_2497	0.266330964	-0.380663563	0.294370527	-1.29314428	0.195961163	0.465577054	KEGG2011	K1001100 Metabolism	Xenobiotics Biodegradation and Metabolism	K1000363 Bisphenol degradation	Continuous variable 'balsam_fir': positive log2FoldChange indicates higher KO abundance at higher values of balsam_fir; negative log2FoldChange indicates higher abundance at lower values of balsam_fir.
ID_2503	19.79737158	0.022447321	0.042332981	0.530256082	0.595934392	0.719231163	KEGG2011	K1001100 Metabolism	Xenobiotics Biodegradation and Metabolism	K1000624 Polycyclic aromatic hydrocarbon degradation	Continuous variable 'balsam_fir': positive log2FoldChange indicates higher KO abundance at higher values of balsam_fir; negative log2FoldChange indicates higher abundance at lower values of balsam_fir.
ID_2514	34.23370398	0.017666781	0.037757352	0.46790308	0.639853901	0.746496218	KEGG2011	K1001100 Metabolism	Xenobiotics Biodegradation and Metabolism	K1000633 Nitrotoluene degradation	Continuous variable 'balsam_fir': positive log2FoldChange indicates higher KO abundance at higher values of balsam_fir; negative log2FoldChange indicates higher abundance at lower values of balsam_fir.
ID_2526	3.279510867	-0.102430739	0.129136771	-0.793195759	0.427663778	0.623676343	KEGG2011	K1001100 Metabolism	Xenobiotics Biodegradation and Metabolism	K1000281 Geraniol degradation	Continuous variable 'balsam_fir': positive log2FoldChange indicates higher KO abundance at higher values of balsam_fir; negative log2FoldChange indicates higher abundance at lower values of balsam_fir.
ID_2536	0.737095112	0.060693977	0.257649216	0.235568257	0.813767708	0.863086963	KEGG2011	K1001100 Metabolism	Xenobiotics Biodegradation and Metabolism	K1000364 Fluorobenzoate degradation	Continuous variable 'balsam_fir': positive log2FoldChange indicates higher KO abundance at higher values of balsam_fir; negative log2FoldChange indicates higher abundance at lower values of balsam_fir.
ID_2540	1.825903332	-0.160444241	0.151834993	-1.056701339	0.290647914	0.484918967	KEGG2011	K1001100 Metabolism	Xenobiotics Biodegradation and Metabolism	K1000980 Metabolism of xenobiotics by cytochrome P450	Continuous variable 'balsam_fir': positive log2FoldChange indicates higher KO abundance at higher values of balsam_fir; negative log2FoldChange indicates higher abundance at lower values of balsam_fir.
ID_2546	1.836230584	-0.157231452	0.151988197	-1.034497784	0.300903512	0.484918967	KEGG2011	K1001100 Metabolism	Xenobiotics Biodegradation and Metabolism	K1000982 Drug metabolism - cytochrome P450	Continuous variable 'balsam_fir': positive log2FoldChange indicates higher KO abundance at higher values of balsam_fir; negative log2FoldChange indicates higher abundance at lower values of balsam_fir.
ID_2562	98.55513013	-0.021596466	0.034903169	-0.618753723	0.536078612	0.670098266	KEGG2011	K1001100 Metabolism	Xenobiotics Biodegradation and Metabolism	K1000983 Drug metabolism - other enzymes	Continuous variable 'balsam_fir': positive log2FoldChange indicates higher KO abundance at higher values of balsam_fir; negative log2FoldChange indicates higher abundance at lower values of balsam_fir.
