# Supplementary material for: Forage quality shapes physiological and gut microbial responses in moose (Alces alces) of Isle Royale National Park
Source: Sci Rep. 2026 Jan 27;16:3724. doi: 10.1038/s41598-026-35555-w (PMC12852835; doi:10.1038/s41598-026-35555-w)
Supplement: Supplementary file 12 — Supplementary Material 12 [file 41598_2026_35555_MOESM12_ESM.csv]

	baseMean	log2FoldChange	lfcSE	stat	pvalue	padj	Kingdom	Phylum	Class	Order	Family	Genus	effect_direction
eb79af3a1a9aa989f04b9161f7cfbcd5	0.219900054	-6.816634213	1.746891108	-3.902151761	9.53413477874788e-05	0.012812112	Bacteria	Proteobacteria	Betaproteobacteria	Rhodocyclales	Rhodocyclaceae	Methyloversatilis	Continuous variable 'UN:C': positive log2FoldChange indicates higher taxon abundance at higher values of UN:C; negative log2FoldChange indicates higher abundance at lower values of UN:C.
7b21533c1e41e0a1303597bc92db7e47	0.69801764	-5.290749036	1.567503926	-3.375270039	0.000737433	0.039821378	Bacteria	Fusobacteria	Fusobacteriia	Fusobacteriales	Fusobacteriaceae	u114	Continuous variable 'UN:C': positive log2FoldChange indicates higher taxon abundance at higher values of UN:C; negative log2FoldChange indicates higher abundance at lower values of UN:C.
2f4abd68b90f4e1e58b77ba5d72929ff	0.140239201	-6.616601627	1.751409758	-3.777871853	0.000158174	0.012812112	Bacteria	Actinobacteria	Actinobacteria	Actinomycetales	Nocardioidaceae	Nocardioides	Continuous variable 'UN:C': positive log2FoldChange indicates higher taxon abundance at higher values of UN:C; negative log2FoldChange indicates higher abundance at lower values of UN:C.
